# Supplementary material for: Kynurenine promotes Calcitonin secretion and reduces cortisol in the Japanese flounder Paralichthys olivaceus
Source: Sci Rep. 2023 May 29;13:8700. doi: 10.1038/s41598-023-35222-4 (PMC10227051; doi:10.1038/s41598-023-35222-4)
Supplement: Supplementary file 2 — Supplementary Information 2. [file 41598_2023_35222_MOESM2_ESM.xlsx]

## Sheet: kallisto_agg_uniprot
Table S3 Changes of gene expression in the skin and brain of flounder reared in SSW and DOW
Uniprot Acession	Uniprot ID	Skin_SSW	Skin_DOW	Brain_SSW	Brain_DOW
A0A4Z3	A3LT2	22.4045	11.3456	22.2791	17.0067
A0A5B9	TRBC2	8.70131	3.0814	1.35893	1.49481
A0A8J8	ANGP2	1.2728	1.03058	2.10687	3.97271
A0AAS4	SMS1	4.6611	16.1639	6.59503	11.656
A0AUR5	F188A	7.00718	6.6124	23.5045	25.4019
A0AUS0	WSDU1	164.728	129.448	9.82006	11.0727
A0AUZ9	KAL1L	6.9886	7.09369	2.51128	1.41056
A0AV02	S12A8	0.62113	0.892273	0	0.0419188
A0AVK6	E2F8	2.84896	1.64188	1.19715	0.291269
A0AVT1	UBA6	0.639358	0.697728	3.85921	1.31537
A0FGR8	ESYT2	0.929176	1.03461	1.77731	1.81269
A0FKG7	CAN7	1.8404	1.05666	0	0.111286
A0JC51	ZIC4	2.0154	19.6308	21.0796	18.6933
A0JM08	K0284	2.23518	3.36865	0.391987	1.41424
A0JM12	MEG10	0	0	5.58223	6.26843
A0JM13	C2CD3	1.87005	0.342879	1.83093	3.02279
A0JM49	LTN1	3.86365	2.22451	5.94683	5.10169
A0JM51	CELF5	0.0479236	0.0636896	9.95282	9.65052
A0JM56	LRRC9	16.4271	18.7606	300.521	317.058
A0JM80	UIMC1	14.0029	20.7692	7.43391	6.84743
A0JMA9	KATL2	6.75838	6.78084	20.2981	21.4725
A0JMD0	K0664	37.1083	44.601	33.2579	32.6141
A0JMD2	LST2	3.54885	4.27171	14.514	18.2105
A0JMD4	TPC2	8.78994	10.4275	1.59159	1.00396
A0JME2	MCAF1	23.6538	24.0229	46.6235	41.7568
A0JME6	ISOC2	31.3032	31.3586	22.8907	19.1696
A0JMF1	CTC1	16.7566	22.844	72.9594	84.4543
A0JMF6	MTMRA	17.7598	22.1727	8.75198	9.23814
A0JMF7	HAUS6	3.99296	3.29224	3.12203	3.15714
A0JMF8	RFX3	5.73654	8.08436	5.91223	7.1381
A0JMG9	S35A4	0.339362	0.323315	0.991115	1.26423
A0JMH0	ASPH2	7.85803	9.20732	14.0571	13.9363
A0JMH2	CB069	4.13011	5.96685	14.6944	13.2674
A0JMI9	RRF2M	21.1589	26.9368	26.5426	32.8614
A0JMK5	MTMR2	0	0.176086	0.0459195	0
A0JMK8	BICR2	9.51343	7.6967	1.41359	1.44225
A0JMK9	CAF1A	7.3112	8.39338	10.8723	10.9424
A0JML8	DALD3	2.09053	2.50453	9.46312	10.1542
A0JMP0	ATHL1	6.46389	8.4169	2.15353	2.41886
A0JMQ0	BOP1	10.4844	10.7997	12.0378	12.0753
A0JMQ7	MTS1A	92.6644	107.725	31.1625	40.2217
A0JMV4	RBM5A	1.4096	1.78534	4.69585	7.66125
A0JMW6	T214A	11.7232	12.3795	8.29124	8.3976
A0JMY5	NFXL1	3.25963	4.54098	4.42903	4.80044
A0JN40	KIF3C	1.90544	2.16113	19.8179	18.6189
A0JN51	ELF1	28.0989	28.3933	16.5808	16.4488
A0JN53	RPAP1	0.964495	0.700393	2.10744	4.7819
A0JN61	RPC9	5.92114	6.42504	16.442	11.9282
A0JN62	CE120	3.50264	4.89791	3.8907	2.81053
A0JN71	SASH3	4.51235	5.28666	3.95441	10.6958
A0JN74	TRI11	4.13202	3.90276	1.30116	1.91992
A0JN92	URGCP	69.4817	121.934	7.99997	11.9814
A0JN95	MET15	4.01093	5.93228	13.7861	13.101
A0JNA2	SEZ6	0	0.0308265	6.49826	5.37505
A0JNA8	PAXI1	2.62053	2.14439	2.20002	1.97971
A0JNC0	TMOD1	3.97104	4.35998	2.652	2.16971
A0JNC2	R3HD2	2.65554	2.63444	7.72759	6.9041
A0JND3	AER61	0.388496	1.65349	0.318362	1.89032
A0JND4	SBNO2	8.47621	12.6409	2.40983	2.78756
A0JNG6	F131B	3.84631	2.85584	73.681	61.5359
A0JNI1	LYSM1	0.332272	0.548334	0.111334	0
A0JNJ3	SPG20	4.39368	3.73766	6.211	6.24189
A0JNK3	HTRA2	1.57255	0.45759	4.28945	2.94411
A0JNK6	CG023	9.55037	13.894	8.1292	7.76856
A0JNW5	UH1BL	0.720338	0.880234	2.79134	1.92457
A0JP70	WDR90	1.50057	2.06955	0.720618	0.949758
A0JP86	LAMC1	2.34442	4.11156	0.982164	4.03399
A0JPA0	CNNM4	1.07736	1.54852	28.6765	15.7465
A0JPA1	RHDF2	22.1452	27.4124	7.98195	5.76747
A0JPD7	F213A	0	0.0462518	6.55496	5.29076
A0JPE1	FA69B	5.02728	7.31004	30.3265	23.8303
A0JPE9	GLPK5	8.49055	9.17019	9.8195	10.0684
A0JPF9	ISPD	7.77647	8.15568	5.69808	4.79092
A0JPG1	F16B1	0	0	1.0847	1.23664
A0JPH4	SCAP	4.62869	6.34684	5.25632	4.92522
A0JPI9	CN16B	0.280619	0.623237	0.408684	0.33547
A0JPN1	HLX	2.76548	4.18248	3.27176	3.76115
A0JPN4	ZC12A	6.90249	7.57175	0.162652	0.105044
A0JPP1	NC2A	2.37515	1.55116	4.08021	4.77901
A0M8U1	ST7	0	1.53e-08	0	0
A0MGZ7	H6ST3	2.43801	2.44077	6.96719	8.23017
A0MLS5	BMAL1	0.60223	0.479993	4.0154	4.27998
A0MP03	MY1CA	9.84744	13.094	3.88782	3.6732
A0MS83	ZN148	9.30967	8.88657	10.8126	11.5223
A0MSJ1	CRA1B	1.32506	2.57551	5.50794	7.14967
A0MTA1	APEX1	0	0	0	0
A0MZ67	SHOT1	0.699765	0	1.48968	6.74612
A0N0X6	LRRN1	3.45534	4.90019	7.15024	8.13775
A0P9L2	IKBP1	8.10553	7.42444	4.19557	2.44889
A0PJE2	DHR12	5.33254	4.61152	23.8702	23.9409
A0PJM3	GORL	2.46987	0.14439	0.826755	2.86116
A0PJN4	U2QL1	0	0	2.96652	4.76895
A0PJR5	ECHD3	17.298	22.0616	6.18097	8.08168
A0PJT0	RIPL1	6.21741	7.91133	4.76382	5.11266
A0PJX4	SHSA3	0	0	1.14103	2.371
A0PJZ3	GXLT2	9.79956	12.3375	12.7939	12.3225
A0PK11	CLRN2	0	0	13.9004	20.0636
A0PK84	ZDH22	0.351772	0.0508092	0	0.210242
A0T2N3	APJB	5.7905	7.66824	16.5473	13.4046
A0ZSK3	STXA	17.6369	15.3483	7.1093	8.10026
A1A4H6	DDX27	0.143313	0.245423	10.5277	11.2049
A1A4I4	PKN1	0.537078	0.787582	0.366219	0
A1A4J1	K6PL	0.118243	2.24081	2.40892	1.20539
A1A4K1	C99L2	236.175	191.417	14.5492	12.2185
A1A4K5	ENPP2	3.09413	2.17177	14.3178	15.6425
A1A4K8	U2AF1	13.2962	12.9857	35.3217	27.5714
A1A4L0	SNX4	1.82073	5.79055	0.265803	0.858523
A1A4L4	F188B	1.10316	1.92167	3.90117	4.52313
A1A4M4	TATD3	14.7486	16.0858	8.69785	5.39419
A1A4N1	S29A3	3.23889	3.50423	1.5234	2.51354
A1A4Q2	PRXD1	12.4136	12.1652	35.0682	32.9919
A1A4R8	CDC23	4.36311	6.45011	13.4295	16.0841
A1A4R9	AP2A	4.10807	5.24082	5.74115	4.23818
A1A4S6	RHG10	0.741587	1.43	0.581834	0.810918
A1A4V9	CP093	0.498738	0.607472	0.148309	0.0205019
A1A5B4	ANO9	56.1569	60.2373	19.3891	24.127
A1A5B6	TBC25	3.63215	4.70899	7.12141	7.63483
A1A5C7	S22AN	4.22994	5.68455	20.7437	21.1852
A1A5G0	CLAP1	17.9287	17.3357	18.054	14.1869
A1A5G4	MAGI3	5.51649	5.8117	6.77836	5.60223
A1A5G6	VPP1	30.1235	31.2914	51.6718	52.5612
A1A5H6	CNOT1	33.3829	40.0053	50.6197	55.5792
A1A5K2	CLA1B	1.30544	3.40392	1.22183	0.417905
A1A5K6	TBC24	0	0.162395	5.43947	3.39774
A1A5P0	BORG5	0	0	0	0
A1A5P2	RRS1	0	0	0	0
A1A5Q0	LMOD2	2.94668	5.73783	0	0
A1A5V7	TM41B	1.3761	0.692583	0.334567	0
A1A5V9	DERP6	10.7371	13.0708	27.9701	27.0377
A1A5X5	F132A	8.10256	10.4002	0.723529	1.05807
A1A5Y0	NELL2	9.4013	8.7357	24.5336	26.4649
A1A5Y5	TT39A	31.2804	38.5649	5.24009	7.42785
A1A5Z0	G6PC3	4.98102	5.97802	12.3199	15.1338
A1A600	EFC4A	73.7816	108.39	1.97509	3.54935
A1DZY4	RSLBL	3.97782	5.32844	2.47159	3.03098
A1IGU3	ARH37	6.12357	6.70309	3.01485	3.59746
A1IGX5	FIBIN	2.99707	4.79252	2.88762	0.589836
A1K5T6	Y1574	4.02639	5.36938	3.98331	3.98741
A1KRG9	RS7	0	0	5.48615	0					PE=3	SV=1
A1L020	MEX3A	0.394395	0.405202	0.592999	0.685127
A1L0Z0	MED1	3.91915	9.45357	6.59769	4.46282
A1L0Z1	PO3F4	12.7484	11.3008	16.9498	23.5725
A1L0Z6	RSH6A	0.113239	0	5.93699	7.4092
A1L170	CA226	8.69272	8.19133	34.5745	31.5825
A1L188	CQ089	0.44504	0.459498	14.1061	11.8507
A1L190	SYCE3	0	0.734656	0.618065	0.937326
A1L1C7	PAN3	28.2104	29.6652	19.8061	18.8093
A1L1F1	NDUF3	0.104853	0.109536	6.44349	5.16438
A1L1F4	PDS5A	10.3255	13.2	12.3758	12.5664
A1L1G1	ESRP1	28.1004	30.5023	0	0.0961085
A1L1I3	NUMBL	0	0	0	0
A1L1L3	PTN20	0.291671	0.329309	0	0
A1L1P7	DNLZ	25.2895	25.1578	24.8367	23.6221
A1L1P9	S47A1	49.9502	43.5253	61.2751	52.5981
A1L1R0	SHQ1	8.37343	8.32476	4.23719	3.90875
A1L1R5	PTPC1	4.99341	3.24886	10.9203	6.50893
A1L1R6	ZN423	2.43382	1.54546	1.6411	2.8154
A1L1S5	FOXF1	1.11335	0.709608	0.454457	0.732012
A1L1W4	RD10A	3.01075	4.22478	0	0
A1L1W9	MOT10	1.33937	1.44899	2.76066	3.53702
A1L209	AT7L3	0	0	6.25109	1.43079
A1L224	CR3L2	6.68752	7.93697	1.77296	1.19489
A1L243	MESD	16.0764	15.3868	68.8973	67.3564
A1L244	SAC1A	7.0844	6.92882	10.7916	10.8848
A1L251	ENASE	2.44263	3.3895	1.87203	2.3119
A1L252	RANB9	14.6285	18.6373	14.2552	13.3941
A1L253	F149B	7.15643	8.45864	19.4726	19.7884
A1L258	D2HDH	5.91181	5.17768	7.93762	8.82853
A1L259	URAD	1.54658	3.05142	6.73952	5.07825
A1L260	MURC	14.259	16.179	6.02712	5.5634
A1L272	S29A4	1.78023	1.79064	28.8589	23.6709
A1L2F3	NUSAP	2.65354	2.75549	2.91018	3.1048
A1L2F6	TM205	8.02819	8.75702	3.0254	2.64611
A1L2G3	BAP1	8.3719	10.3756	22.9637	21.7626
A1L2K1	METRL	0.274767	0.0021413	1.74031	0.045674
A1L2L5	PTCD2	0.421799	1.1578	0.204281	0.349322
A1L2P5	HXD3	2.216	1.61555	1.29002	0.514502
A1L2T6	ZCHC7	7.44137	9.19085	3.26949	4.00383
A1L2W7	CV040	0	0	5.45071	2.54128
A1L390	PKHG3	53.325	48.1585	31.7519	36.7883
A1L3F4	MEX3B	1.21894	2.70487	8.58468	8.85808
A1L3F5	CMIP	13.1939	14.3189	18.3688	12.1391
A1L3G4	TM241	6.67647	9.60772	2.6689	6.01081
A1L3H4	MUTED	0.0875843	0.0608947	0	0
A1L3I3	F1712	1.98852	2.83076	27.9985	28.1888
A1L3M3	YLAT2	11.0924	10.0392	4.9789	5.18369
A1L3X0	ELOV7	35.3417	34.1038	26.4913	22.618
A1L453	PRS38	0.559357	0.426091	0.0218219	0
A1L4K1	FSD2	21.4268	26.4333	10.223	7.93814
A1L4L8	PL8L1	0.439306	0	0.26753	0.370151
A1L520	ARFG2	3.24346	3.77898	5.2024	4.19357
A1X283	SPD2B	6.1725	6.31316	19.5975	18.3112
A1XQS2	TOM7	0.622126	0.886685	0.305259	0.811598
A1XQU3	RL14	594.438	438.896	514.966	235.099
A1XQX0	NR1AA	7.56182	7.72406	105.026	118.377
A1XQX1	NR1AB	0.0872909	0.0717025	56.4779	56.9454
A1XQX8	NR3AA	2.65036	0.239134	32.0076	28.8758
A1XQY1	NR3BA	1.63911	0.87215	1.75386	3.22363
A1XQY3	NR3BB	1.69961	9.95417	10.3189	8.74095
A1YG88	ZNF16	1.60108	5.24135	5.91317	3.55434
A1YGR6	GGTA1	0	0	0.796929	0.439155
A1YIZ1	SPS2	1.7555	0.878736	5.50397	0.622868
A1YPR0	ZBT7C	56.8559	134.417	14.5226	16.7916
A1Z651	POL	0.645183	0.73955	0.42035	0.553862
A2A2Y4	FRMD3	1.50583	2.15037	3.66057	3.90705
A2A3K4	PTPC1	0	0	0	0
A2A4P0	DHX8	1.12781	0.398743	3.1143	0.915991
A2A5I3	CRSPL	0.0272867	0.169863	1.49322	1.24389
A2A690	TANC2	2.51387	3.16039	2.28854	3.18067
A2A6A1	GPTC8	5.49808	8.0121	2.64765	3.73822
A2A6Q5	CDC27	0	0	0.665226	0.00671149
A2A791	ZMYM4	4.96516	5.94427	34.2046	34.7149
A2A863	ITB4	72.045	93.4357	5.0456	12.4445
A2A870	FBF1	75.6416	53.335	10.6819	10.5186
A2A884	ZEP3	20.9312	27.9672	50.4575	61.126
A2A891	CMTA1	90.8548	88.4855	33.6194	40.1746
A2A8Z1	OSBL9	4.48249	7.19426	12.7513	12.6062
A2A935	PRD16	4.12773	5.76212	1.95788	6.67008
A2A9C3	SZT2	5.30347	6.03159	5.80275	5.99525
A2A9F4	CA172	7.84768	6.15092	1.36868	0.500289
A2A9G7	F159A	0.622717	0.364393	1.16577	0.201355
A2A9T0	TBKB1	26.0969	23.3616	22.2546	19.7833
A2AAE1	K1109	0.341848	0.973441	2.71129	2.90655
A2AAJ9	OBSCN	123.829	140.803	1.31531	0.626558
A2AAY5	SPD2B	0.939281	1.425	4.64932	8.63464
A2ABU4	MYOM3	5.64479	3.25516	0.770464	0.452845
A2ABV5	MED14	3.71327	4.78009	6.88337	9.31861
A2AC93	DNAI2	0.211563	0.164148	1.37446	1.49688
A2ACJ2	FP100	0.222575	0.05376	1.33467	0.492225
A2ADZ8	IQCC	0.367844	0.268612	1.14123	0.3894
A2AED3	FNDC7	1.92241	2.01493	1.75353	18.9988
A2AF47	DOC11	12.8754	15.3006	13.0701	12.7139
A2AFR3	FRPD4	6.41904	8.75714	0.111656	0.109168
A2AGA4	RHBL2	19.2985	19.4136	1.81806	1.81574
A2AGL3	RYR3	6.78665	8.03551	23.3986	22.2781
A2AGT5	CKAP5	11.6175	12.1023	25.2933	21.6029
A2AGX3	PRD11	2.2172	2.71722	3.57195	4.2794
A2AH22	AMRA1	18.8393	28.1115	13.8083	10.9721
A2AHG0	PRIP1	0.0988047	0.158004	23.7227	23.5496
A2AHJ4	BRWD3	5.40188	4.41017	4.47882	4.2728
A2AHL1	ANO3	0.105192	0.179802	2.23459	3.29862
A2AIL4	CH038	0.0127631	0.0681645	0	0
A2AIV2	VIR	17.0449	12.5023	11.6421	9.35733
A2AJ15	MA1B1	5.04194	5.77784	3.85211	4.23675
A2AJ76	HMCN2	10.9639	4.90092	15.7567	8.53846
A2AJ77	PRD12	0	5.05369	2.37128	8.78795
A2AJ88	PLPL7	16.2678	28.4399	10.2682	12.0519
A2AJI0	MA7D1	14.8787	15.248	27.6225	27.2
A2AJK6	CHD7	0	0	0	0
A2AJN7	S4A11	10.6134	14.1883	7.56313	6.5093
A2AJQ3	D19L4	0.0302526	0.0228333	0	0.0167456
A2AJT4	PNISR	10.4657	15.3913	4.47286	4.58165
A2AJT9	CX023	25.4404	25.5201	54.3668	59.6339
A2AKB4	FRPD1	0.233299	1.1729	4.00099	1.5672
A2AKM2	HACD4	22.8662	24.9011	1.51862	1.13308
A2AKY4	Z804A	2.2613	8.04991	43.5261	41.5265
A2ALK8	PTPN3	10.4465	13.8929	7.22095	13.6026
A2ALU4	SHRM2	2.19686	3.61419	10.5353	8.48757
A2AM05	CNTLN	0.00172564	0.0028489	0.000785967	0
A2AM29	AF9	4.44852	5.5463	9.78974	6.14782
A2AP18	PLCH2	5.14959	6.16506	21.8807	21.4475
A2APT9	KLD7A	5.03083	1.02157	5.03773	22.9295
A2APV2	FMNL2	47.7082	53.4364	32.8238	41.1414
A2AQ25	SKT	12.3255	17.1609	1.01921	0.255493
A2AQH4	BCORL	14.4761	10.6696	69.9785	58.3843
A2AQP0	MYH7B	42.774	54.8864	16.4662	14.0517
A2AQW0	M3K15	2.38306	5.12979	0	0.60855
A2AR95	LRAD3	0.981932	0.902042	0	0.502271
A2ARS0	ANR63	0	0	7.97647	6.1045
A2ARV4	LRP2	154.825	141.081	19.3789	21.9048
A2ASS6	TITIN	2851.43	2489.16	239.027	233.337
A2AU72	ARMC3	1.19988	0.369709	2.7561	2.0739
A2AV25	FBCD1	0.0479826	0	0.502591	0
A2AV36	ANM7	32.4138	26.0341	16.0219	13.8456
A2AV37	EX3L1	4.05716	26.5054	8.74714	6.65522
A2AVA0	SVEP1	4.54757	6.11714	1.37262	1.5885
A2AVJ5	PRR5L	9.74099	7.12975	14.1201	14.2936
A2AVZ9	S43A3	0.0372848	1.63e-07	0.13413	0.0427291
A2AWA9	RBGP1	17.7086	22.5656	36.5683	32.0254
A2AWL7	MGAP	15.0438	10.5569	22.9652	25.5231
A2AWP8	ARGAL	1.65261	1.89826	2.57625	3.02057
A2AX52	CO6A4	1.44422	2.76014	0.0334821	0.097248
A2BDC9	CQ058	10.9079	10.6932	6.39899	6.74174
A2BDR7	CI117	0.962691	0	6.98071	3.08319
A2BDX4	KCNG1	3.65157	2.83249	2.05679	0.804393
A2BE76	CP072	8.65508	8.20647	12.221	11.4887
A2BF66	HORM1	938.383	854.599	0.872093	0.321686
A2BFC9	YI011	0.151413	0.184093	2.08023	2.50296
A2BFP5	S12A9	15.6232	27.7449	5.16851	6.76717
A2BG43	GLTP	0.937647	0.946275	1.27913	1.31908
A2BGA0	RFX4	0.0984474	0.338834	13.6207	13.4359
A2BGD5	CACO1	20.538	26.7387	28.1503	27.5624
A2BGL3	WSCD2	11.7346	14.4905	16.715	15.7088
A2BGP7	CC125	9.06764	9.8952	1.37675	1.31417
A2BGR3	ERC6L	0.890363	0.62885	13.5758	4.06725
A2BGS3	TM116	1.59996	0.517289	0.297302	2.60703
A2BGT0	UBP30	14.5156	14.4349	19.4845	20.0243
A2BGU8	2023-09-03	0.166268	0.302959	0.847529	0.169062
A2BGU9	SERHL	20.102	23.9777	27.8252	29.2755
A2BH40	ARI1A	9.75942	14.5553	21.3856	20.5308
A2BHJ4	CNO6L	8.83567	8.99126	0.0455621	0.172873
A2BID5	MELT	22.3575	26.5719	11.3463	9.24021
A2BID7	PRD10	0.853079	0.4048	8.00768	6.54998
A2BIE7	TAPT1	10.2361	14.3107	15.1601	12.6668
A2BIG9	LSMD1	0	0	7.62349	5.8006
A2BIJ3	BSDC1	1.39585	0.835326	0	1.45584
A2BIL7	BAZ1B	17.0035	21.0874	19.822	20.992
A2BIL8	BC7BB	9.74652	6.47353	76.8383	66.2425
A2BIR6	YDJC	4.26594	4.84236	5.06993	7.72619
A2CE44	ZXDAB	0.249577	0.0991504	0.821242	1.96036
A2CE83	SDCG3	8.44714	11.2383	12.6358	13.1351
A2CEA7	RGRF2	51.031	45.8686	113.006	123.038
A2CEH0	POC1B	0	0	0	0
A2CEI6	PIWL2	3.12822	0	0	0
A2CEQ0	SCM2B	1.81207	1.92872	19.3464	22.3015
A2CER7	SPNS3	1.6158	5.22074	5.65847	3.8587
A2CES0	NEUFC	5.52248	7.47796	4.55556	4.88153
A2CG49	KALRN	4.72128	5.41398	30.3311	29.3606
A2CG63	ARI4B	3.36977	5.08964	6.56431	9.60678
A2CI97	DYTN	2.54545	3.31844	4.89667	5.81463
A2D5H2	SIX1	3.51673	3.01025	1.07349	0.968531
A2I7M9	SPA32	0	0	0	0
A2I7N0	SPA34	2.84085	3.56105	4.41881	5.18919
A2I7N2	SPA36	0.0728415	0	0.0389783	0
A2PYH4	HFM1	0.285196	1.38705	7.79857	8.83994
A2PYL6	HXK2	30.3583	40.8162	5.59075	6.19822
A2Q0R8	RS3A	10.3636	10.0516	6.90966	6.64321
A2RRH5	WDR27	2.80769	1.20126	2.37182	3.50839
A2RRS8	CEP78	1.26626	0.839659	0	0
A2RRT3	FB31A	0	0	0	0
A2RRT9	CP4V2	0.452788	0.303545	0.315339	0.135306
A2RRV3	PATL1	21.902	23.9638	11.5398	11.5734
A2RRV9	NARFL	0	0	0	0.0362341
A2RRW4	F166B	0.959061	1.6018	1.69636	1.12025
A2RRX6	NPAT	1.51931	2.01704	2.51455	0.978829
A2RSJ4	UH1BL	0	0	0	0
A2RSQ0	DEN5B	0	0.807275	0.701182	2.77651
A2RT67	DEND3	7.68116	31.564	7.08471	19.3386
A2RU30	K0748	2.01421	2.02357	2.24086	3.81142
A2RU54	HMX2	0.300644	0.373174	0.936459	0.804768
A2RUB6	CCD66	0.429777	0.494049	4.7671	2.43165
A2RUS2	DEND3	1.04829	2.17443	3.22456	2.78256
A2RUV4	RHG21	13.4742	16.4755	74.2007	85.9635
A2RUV5	HFM1	0.698574	0.956037	3.55565	3.65506
A2RUV9	AEBP1	0.498974	0.836875	0.190657	0
A2RUW7	CN135	19.0106	27.8371	20.7869	25.5239
A2RV01	ATBD4	0.45358	0.383677	3.63933	3.60581
A2RV18	DI3L1	15.5957	17.1421	17.753	21.2483
A2RV29	ZN346	2.89616	3.57178	13.3241	14.9626
A2RV61	GAPD1	5.72133	7.25889	5.23033	1.17965
A2SW69	ANXA2	0	0.469576	0	0
A2SW84	NCBP2	1.65883	3.01814	2.22462	2.22592
A2SWM2	SPNS2	5.72815	1.32272	0.301793	0.204499
A2T6X9	SIM1	0.420261	0.239779	1.89304	0.535353
A2T759	ZNF16	23.1588	23.0321	12.9161	15.9897
A2T7G9	HTAI2	3.10222	3.10838	1.22219	2.68061
A2T7L8	TFEC	0	1.4226	0	0
A2T7S4	ZHX1	7.62079	10.1124	9.49612	9.48369
A2T812	ZN287	2.12315	3.2339	5.04219	9.79915
A2T928	RARGB	3.01615	3.12806	2.39885	1.70878
A2T929	RXRAA	9.46996	10.9894	2.23417	1.83832
A2TLM1	RPIA	20.9104	14.2434	16.5519	14.2649
A2VCL2	CC162	2.11585	2.64536	0.926597	1.04546
A2VCW9	AASS	5.13791	5.86383	3.19112	2.47313
A2VCX1	TIPRL	0.840456	2.74606	1.218	1.25788
A2VCZ5	MD13L	27.7691	31.2452	26.3447	28.1391
A2VD33	MOCOS	3.98854	4.89108	0.62668	0.833436
A2VD92	DDX1	0.39769	1.25061	0	0.561244
A2VDF0	FUCM	0.494532	0.21786	3.13465	2.62567
A2VDJ0	T131L	1.34378	11.5389	7.06049	7.64138
A2VDK6	WASF2	3.99023	4.12279	0	0.670217
A2VDL9	T184B	0	0	2.18095	0
A2VDM0	TIFA	14.9443	18.1921	12.442	8.56414
A2VDN6	SF3A1	26.9522	24.7885	37.0268	30.4031
A2VDP1	BRE1A	0	0	1.13352	0.287571
A2VDP2	PCMD1	2.15268	2.9219	1.26752	2.09209
A2VDQ5	NEUL	0	0.512655	1.88668	0.308056
A2VDQ7	ZN420	3.40734	4.5675	3.50296	5.44216
A2VDR8	COG7	0.235253	1.38964	1.85975	1.98107
A2VDS1	SCLY	18.3852	21.9688	31.4987	29.9413
A2VDT1	TP4A3	32.6336	28.6082	7.33426	6.21155
A2VDT6	ZDH21	8.68163	11.1215	11.6352	7.57493
A2VDU1	SPY4	5.46981	6.83551	15.0282	16.5967
A2VDU3	M3K7	18.102	19.1382	14.153	16.0175
A2VDW9	IKZF3	0.912623	0.554993	0.328738	0.433932
A2VDZ3	MEF2A	8.10853	12.0182	5.29272	4.89768
A2VDZ9	VAPB	0	0	4.64761	1.8405
A2VE02	JCAD	0	0.0157541	3.00428	2.60464
A2VE15	FADS6	9.08365	9.83344	17.9609	23.9699
A2VE29	ITIH5	8.43854	7.15996	5.61768	4.10753
A2VE40	SLD5	4.47125	6.22238	14.9589	13.2531
A2VE52	ORN	14.5838	14.7241	36.565	27.3944
A2VE58	SNG3	0	0	0	0
A2VEC9	SSPO	0.242773	0.818927	1.90589	3.75964
A3FEM2	FEV	1.47994	1.62433	1.75565	1.91436
A3FIN4	AT8B5	0.736832	0.791513	0.0959933	0.0492603
A3KFU9	PTHD2	0.0150403	0.0614869	9.75282	12.6299
A3KFX0	5NT1A	9.56351	5.09681	6.94053	5.61307
A3KGB4	TBC8B	4.07527	5.66209	11.4575	11.8277
A3KGF9	CO052	1.95135	2.47933	23.902	24.7416
A3KGK3	FR1L4	1.65988	1.91963	0.60156	0.39777
A3KGT9	GPT3L	18.4562	14.6724	1.12951	1.05968
A3KGZ2	OGFD2	5.11359	5.96405	4.09418	3.9432
A3KMI0	DHX29	1.28207	9.34192	8.63079	33.3431
A3KMR8	MAFA	4.89626	7.06044	3.33096	5.69512
A3KMV1	SHKB1	4.43734	4.76662	4.25004	5.25252
A3KMV2	RD23A	11.291	10.4248	16.7218	14.8415
A3KMV5	UBA1	12.1758	18.5807	19.1198	18.8858
A3KMW7	K1383	8.11153	8.15157	17.4298	17.1907
A3KN05	CB047	3.4393	3.26097	4.03967	3.46832
A3KN83	SBNO1	7.46928	7.84366	3.3149	3.22534
A3KN95	T151B	0.0331301	0	4.36369	3.73826
A3KNA5	FIL1L	135.695	133.526	462.67	399.891
A3KNA7	SRBP2	8.51022	10.4455	29.5375	31.2206
A3KNI7	CCDB1	22.993	28.4344	23.942	20.3445
A3KNJ8	LYM5B	0.822335	1.10185	2.32783	2.0282
A3KNK1	T120A	16.0457	16.2742	6.16014	5.53541
A3KNK7	MED11	1.55751	1.49912	5.39994	5.57634
A3KNN3	LRC3B	17.5866	17.3376	38.3799	34.5183
A3KNS2	CNPY3	44.5783	42.118	72.4526	58.5013
A3KNS9	2023-04-03	3.27513	2.07367	23.7333	15.1753
A3KNW0	PLD6	1.02306	0.89714	0	0.122411
A3KNX5	BHA09	0.692136	1.54273	0.134421	0.347842
A3KNX6	CC70B	8.37939	7.90614	17.9512	15.7082
A3KP37	CT007	21.1346	24.948	18.1757	17.1586
A3KP40	CH034	7.93952	10.1814	19.2239	13.7644
A3KP48	F162B	45.7764	37.2876	36.9798	28.5842
A3KP59	NO66	30.8241	18.9951	58.8208	26.7062
A3KP74	SDHF2	5.20393	3.96301	1.71927	2.61163
A3KP77	OXND1	3.78682	2.93341	3.29097	3.02553
A3KP85	MET20	0	0	0.759643	0.910103
A3KPA3	NAA60	6.24023	7.49419	7.31335	7.35714
A3KPK0	AGO3	5.62154	6.98644	7.093	6.09408
A3KPL7	T170A	12.9189	13.3778	5.84144	5.65426
A3KPN8	TTC38	1.68182	0	1.23003	0
A3KPP4	S2535	23.5607	22.4178	17.544	19.6373
A3KPQ7	TMEM2	10.0929	13.1469	3.18648	3.57754
A3KPR5	CYAC3	6.07526	4.84749	2.29927	0.457268
A3KPW7	PTAR1	5.88043	12.9527	0.557693	0
A3KPW9	BAG6	10.3226	12.8404	38.3136	38.8778
A3KQA5	ODF3B	0.652049	0.435875	0.280768	0.1575
A3KQI3	MF2NB	1.22106	2.37344	11.507	9.4357
A3KQS4	FA63A	29.2506	28.5277	20.0076	23.4873
A3KQS5	AF1Q	13.3209	15.6237	546.527	413.678
A3KQV2	BROX	4.05142e-06	0.258034	7.04187	8.59531
A3M8K2	OMP38	4.31629	2.42658	0	0
A3QK15	AACS	0.850727	1.83344	3.86143	6.96836
A3QK16	ERLN2	20.0243	12.5065	20.1312	17.2365
A3R064	DOK3	0.789518	0.453095	0.252195	0.252337
A4D0V7	CG058	13.5963	18.2336	7.0389	5.42003
A4D1B5	GSAP	2.40736	4.10096	3.05868	2.81527
A4D1S5	RAB19	7.84298	7.75372	8.43903	5.50176
A4D2P6	GRD2I	0	0	4.2171	6.80825
A4D997	CI102	0.539344	0.168002	0.199167	0.444311
A4F4L4	DNAL4	3.82543	5.11288	7.26246	9.87512
A4F5G6	RFOX2	17.9283	19.7457	38.6578	43.8347
A4FU01	MTMRB	7.06058	9.65863	4.88294	4.07541
A4FUB0	CE034	11.1475	6.21902	18.9976	8.25437
A4FUB7	GIN1	4.97557	4.57299	5.08092	3.70537
A4FUB8	TM115	3.28648	4.11872	3.68245	4.34724
A4FUC9	RHPN2	0	0.466434	1.7965e-07	0.113683
A4FUD4	PEX12	1.80792	2.19076	2.46079	2.59397
A4FUD6	ELMO2	2.82024	3.80288	20.7195	19.793
A4FUN7	UBP12	15.0588	15.9961	21.2138	21.2503
A4FUN9	FA26E	4.80118	6.36116	14.5704	16.157
A4FUP9	GL1D1	3.47018	3.15194	1.24374	1.89099
A4FUW8	TXD11	7.26015	6.79505	25.522	13.1387
A4FUY1	HECAM	1.0457	0.543038	6.5408	6.31308
A4FUZ5	SERC3	0	0	0	0.0378093
A4FV08	GNPI1	1.98049	4.19836	0.239265	0.20455
A4FV57	AEBP2	1.84075	2.18878	1.4294	1.90962
A4FV93	DLK2	0.934646	1.18468	0.12975	0.112008
A4FV97	RL1D1	25.5565	24.7603	53.2549	49.2248
A4FVI0	ZSWM7	3.94668	3.98906	5.08021	5.07732
A4FVJ7	RBM48	5.76649	5.66318	4.61972	4.24956
A4GWN3	GET4	0.169174	0.393485	2.76558	1.74373
A4IF62	RPC1	5.07312	6.77341	6.65797	6.81203
A4IF63	TRIM2	4.28165	5.41547	51.3543	45.805
A4IF87	GNPAT	0	0	0.30998	1.80894
A4IF90	RHG15	10.6128	11.0485	6.05149	7.38817
A4IF97	ML12B	0.109877	0.337361	1.03848	1.6077
A4IFA3	GT2D2	18.3216	9.5649	8.01862	14.4555
A4IFG2	BTBD9	0.265429	0.380206	0.030212	0.00932374
A4IFH4	PSF1	25.4806	31.0052	11.7768	13.6778
A4IFH5	ALAT1	2.18316	3.03042	0.0932687	0.515243
A4IFM3	DR9C7	7.06376	1.45112	0	1.92669
A4IFN2	CM033	0.305283	0.425272	0	1.42623
A4IFW2	PTPRF	488.952	391.85	153.863	179.101
A4IG32	MICU1	38.8558	44.3745	45.9266	50.4654
A4IG42	F115	514.643	526.862	3.75184	2.62511
A4IG55	PKHO1	0.0889776	1.02093	21.7737	32.7126
A4IG59	WASH1	0.335946	1.0818	0.923297	1.36611
A4IG61	MID51	5.51281	5.90158	6.29303	6.89638
A4IG62	SUV3	0.661823	1.32653	0.134988	1.20097
A4IG66	TM201	5.15248	6.52854	5.86514	3.25312
A4IG72	TGFA1	6.95847	7.6512	8.67613	8.5227
A4IGC3	RIPL2	0	0.210159	0.172038	0
A4IGD2	NAT8L	3.21511	3.23093	322.248	277.317
A4IGF3	ATP23	2.79424	2.28154	4.2057	9.38733
A4IGH2	RSAD1	5.98014	5.00761	8.37968	8.53456
A4IGH4	WDR4	51.6789	49.3995	0.141594	0.622616
A4IGK3	CRBL2	13.7024	16.1188	0	0
A4IGK4	RBM5	124.114	126.756	133.006	137.621
A4IGL7	PXDN	2.55906	3.59227	4.25559	6.34616
A4IGY6	S39AE	5.80262	7.93397	3.46144	2.08418
A4IH24	TPX2	1.56592	1.8694	1.42708	3.26724
A4IH46	MFS2B	0.248384	3.28117	15.3331	21.2472
A4IH88	K2013	8.13569	10.8523	2.59809	3.41585
A4IH95	CA216	2.72198	2.4383	10.1124	16.2762
A4IHB9	SL9B2	0	0.17646	0.451616	0.00608958
A4IHD2	ARIP4	7.09369	8.79446	35.688	37.2949
A4IHS0	MRRP1	0.397714	0.824962	0.640229	1.21602
A4IHT0	FIGL1	0.0460559	0	0	0
A4IHY6	LRAD3	2.96847	3.70588	11.7965	10.1951
A4IID1	MGT4A	1.45071	0.739765	0	0
A4IID4	PI4KB	1.87618	2.83466	2.54454	3.25867
A4IIF2	S26A9	1.94383	3.37696	1.62229	4.48861
A4IIG7	NR4A2	1.03755	0.454483	3.03682	2.86532
A4IIJ3	KIBRA	3.44221	5.50325	1.65886	2.1198
A4IIK1	MFHA1	7.26619	5.77364	8.73646	10.2744
A4IIK7	NDNF	31.9951	41.1377	14.1277	14.0499
A4IIM2	CELF2	0	0	0	0
A4IIS8	S47A1	0.558757	0.787168	0.197081	1.16395
A4IIT5	OLM2A	11.6629	13.9523	11.4847	10.1023
A4IIV4	GSG1L	0.887827	0.62049	1.34337	2.11255
A4IIX9	WDR37	6.45817	2.67172	13.7857	10.9759
A4IJ06	GRP1	2.21883	1.69998	0.432561	0.289454
A4IJ15	K1430	0.727751	0.50938	1.10079	1.01891
A4K2M3	STK4	0.536912	0.443312	0.0295266	0.0319496
A4K2M4	KCNS1	0	1.09736	6.46536	0
A4K2P6	KCNS1	0.881118	1.28642	0.556309	0.979451
A4K2U9	1433B	1.6926	1.9841	0.563311	0.744159
A4K2W1	SYS1	0	0	3.47152	1.95555
A4L691	PINX1	18.6965	16.7084	13.319	8.33405
A4L9I9	CRBA2	3.67559	1.66103	3.21392	2.27797
A4L9P5	HIPK1	138.745	141.287	79.7255	80.8536
A4PCD4	TDT	9.59065	9.57691	1.32757	1.40651
A4Q9F0	TTLL7	0	0.0492939	2.06468	2.38097
A4Q9F3	TTL10	1.3447	1.67404	4.43028	4.78904
A4Q9F4	TTL11	10.5983	11.3742	7.24892	6.68936
A4QN56	NAGT1	1.1242	1.51158	2.91131	2.58401
A4QN59	DPH2	6.16058	6.25371	6.05711	5.49263
A4QNG3	SOX14	0.588279	0	0	0
A4QNI8	ELAV4	0	0.156042	2.37047	5.85676
A4QNL8	RMTL1	1.7848	1.28347	4.8201	4.91338
A4QNR8	LENG8	99.1989	117.124	100.229	102.636
A4QNW7	PHIPL	1.384	1.57156	43.987	52.1764
A4QNX3	CF089	7.63143	7.00096	6.73799	5.39024
A4QNZ7	K1191	9.68966	11.2288	32.5086	45.7935
A4QP31	TBCC1	9.85741	13.9526	64.5705	55.6222
A4QP72	FA83D	6.79383	6.9752	8.31646	9.10348
A4QP73	TTC19	6.07901	8.09253	11.8542	14.1226
A4QP75	TRM2B	2.70507	3.36485	2.11896	6.06064
A4QP78	CB029	0.101241	14.3013	0.161501	0.20021
A4QP81	FRRS1	0	2.6118	1.79344	6.74299
A4SDE2	END4	0.207274	0.613327	1.43749	1.4433
A4UGR9	XIRP2	104.135	93.9849	2.05349	1.23017
A4UTQ2	BTG3	3.10911	3.39205	5.3587	4.71064
A4VCH0	SAC1B	17.0768	17.2469	25.9398	20.5685
A4VCH4	CP062	8.17045	10.5329	14.0631	15.7541
A4Z6H1	PURA2	4.26476	3.60145	19.6248	16.5285
A4Z943	ZBED5	9.12203	12.1641	7.04924	5.14078
A4Z944	ZBED5	130.313	139.019	10.9305	7.58049
A4ZNR5	NKD2L	7.11284	8.16736	4.38238	4.68425
A5A4K9	GHSR	2.33802	2.62495	5.51269	0.597912
A5A6H4	ROA1	81.2938	76.5294	144.687	121.971
A5A6J2	DDX5	7.64136	2.45397	2.48292	3.2176
A5A6J4	F107A	0.243362	0.458082	2.13563	3.96325
A5A6L0	ODPA	2.72905	2.37443	24.4248	23.9244
A5A6L1	CYR61	16.5432	15.0219	13.3267	11.4043
A5A6L6	SCN1B	6.59467	6.62766	20.263	24.4336
A5A6M2	ANXA1	0.303908	1.0317	4.55588	6.52672
A5A6N6	EMP2	71.4827	73.0556	6.59675	5.17523
A5A6P2	ASAH1	1.16363	1.05742	7.82701	3.79969
A5A6P7	GPC3	71.4994	78.2996	30.591	27.3621
A5A761	SFXN1	1.02499	5.19447	24.0046	4.62142
A5A779	PGTA	7.56974	6.42749	12.4002	9.48102
A5D6R3	PLD3A	13.1513	12.8485	24.596	23.8014
A5D6U8	PAPL	2.58544	3.04112	3.52425	2.8039
A5D6V4	TM17B	1237.14	774.166	2683.24	2277.6
A5D794	GAPD1	0	0	0	0
A5D7C1	DDX52	0.463769	0.0163466	0.551704	0.548878
A5D7C9	T150C	0.342638	0	8.57945	8.67894
A5D7D1	ACTN4	41.1155	48.8291	2.71128	3.18416
A5D7E2	TM9S4	18.972	21.0639	13.9262	13.8306
A5D7F6	MAML2	0	0.371538	22.4325	13.978
A5D7H2	STRN3	15.7149	12.0611	15.5593	21.0619
A5D7I4	EXT1	0.685399	1.3633	0.557431	0.896661
A5D7J5	RHOU	14.7138	13.4905	8.64323	7.84239
A5D7L5	S39AE	11.8528	11.1131	2.16951	3.30353
A5D7M3	GAS8	0.780773	1.68525	2.32793	4.61475
A5D7S3	TRM1L	3.98517	6.26938	5.5356	5.17557
A5D7U0	CKAP2	5.70902	4.07634	10.8787	8.76436
A5D8Q0	XIAP	191.18	202.334	339.361	317.407
A5D8S0	KIZ	11.2247	13.8827	8.543	17.4771
A5D8S1	LUZP2	0	0	0	2.31747
A5D8S5	SH3R1	8.8064	11.5385	12.0783	13.2745
A5D8S8	HEXIM	22.042	18.7093	12.2537	14.753
A5D8T8	CL18A	0.146891	0.172638	0.72974	0.57135
A5D8V6	VP37C	6.7411	7.14983	5.15115	4.52764
A5D8V7	CC151	0.85279	0.900635	2.73197	3.00444
A5D8W1	CG063	6.21322	6.23632	0.771157	0.885184
A5D979	CA124	4.04565	5.45116	5.0248	6.56091
A5D9H7	UBP12	1.22916	3.11782	6.36825	5.54655
A5GFQ0	RL7L	0	0	0	1.76163
A5GFS8	VAPB	0.27924	0.444208	0.748077	0.319748
A5GFT6	TSH2	6.89824	6.29709	11.209	8.64437
A5GFW5	CASS4	2.03162	2.75698	1.35307	1.72441
A5HK05	APBP2	0	0.541249	2.18638	0
A5JV83	HSPBB	0	0	6.82788	4.8869
A5LHX3	PSB11	0.558757	1.38718	3.34554	0.649332
A5PF44	GARL3	8.36683	11.8825	19.4878	21.623
A5PF48	MYO1C	52.6738	69.4393	13.4781	13.849
A5PJ65	RER1	55.7976	46.2826	53.9579	63.7067
A5PJI7	EI2BG	3.268	0.588562	2.41686	0.431333
A5PJM4	AIFM2	4.79353	5.37963	8.05528	7.57565
A5PJM7	DEFI8	0.26249	0.818732	0.607278	0.505172
A5PJP1	BL1S3	5.85214	5.03261	8.2379	4.52753
A5PJS2	S5A1	1.57904	1.81238	28.2459	27
A5PJX7	S6A13	25.0576	29.358	4.80393	7.79763
A5PJZ1	SCMC1	0.448313	1.2477	1.72492	0.147283
A5PK13	LRC8C	2.78714	4.32439	5.74924	3.40886
A5PK21	CKP2L	4.75628	3.50478	1.35394	0.6995
A5PK39	TPP2	2.7632	3.92914	2.58424	3.44914
A5PKA5	SNX27	1.98566	2.77089	13.1031	12.6148
A5PKH3	FAAA	4.05782	3.30362	0.17618	0.403929
A5PKJ4	MK07	4.66841	4.44449	6.22183	5.3773
A5PKR8	EFGM	12.5877	13.8318	10.3554	6.47794
A5PKW4	PSD1	0.839775	1.68242	5.88526	6.77194
A5PL98	DHSB	18.5269	20.0859	4.71751	5.08136
A5PLA0	RPRML	0	0	1.2675	5.53801
A5PLF5	TM2D3	1.52512	1.45852	2.43591	4.13265
A5PLG0	LYRM7	0.560355	0.662247	0	0.0746868
A5PLH4	TM2D1	0	2.69578	5.58781	1.91971
A5PLK2	LHPP	1.21031	1.08913	0	0
A5PLL7	TM189	6.29837	7.20603	29.0008	26.8764
A5PMF6	GT251	22.4093	26.1147	33.6247	32.0928
A5PMR2	UBP33	2.57458	3.883	5.57941	5.64133
A5PMU4	ANS1B	21.5284	23.2685	60.5284	108.921
A5PMW0	CTL5A	0	0.0367358	1.96707	3.02484
A5PMX1	ZNT7	46.9397	52.8183	98.4936	146.848
A5PMY6	COL12	90.5054	103.616	15.5619	24.2433
A5PN09	UBP20	3.39839	3.89581	5.47795	6.15853
A5PN43	TM175	96.3567	112.147	67.8114	44.4529
A5WUL3	MED22	0.800122	0	0.024676	0.185396
A5WUN7	CAM1B	8.57145	8.99586	93.9448	87.0257
A5WUT8	EPG5	11.3484	12.9362	13.0449	15.1799
A5WUX7	CL065	0	0.241181	0	0.166942
A5WUY6	CA201	1.47914	0.812089	1.75265	1.25676
A5WVU9	TRIQK	18.9036	11.1377	0.538379	0
A5WVX0	ITPA	0.269758	0.464044	0.509642	0.717843
A5WVX1	MET13	2.09504	3.86458	18.5998	38.9811
A5WW08	CHFR	11.8975	13.1201	25.0409	20.1403
A5WW21	RASEF	10.3355	9.11587	0.614375	1.86098
A5WWB0	UBP46	7.59966	10.9563	16.3271	17.9083
A5WWB6	ZWILC	2.49203	3.02341	0.273312	0
A5WWC6	HSDL1	3.35532	6.85335	14.0912	14.0635
A5X7A0	SOBPA	0.173254	0.251708	2.46114	2.25784
A5YKK6	CNOT1	0	0	0	0
A6BM72	MEG11	2.3691	3.42444	1.46787	1.41387
A6H5Z3	EXC6B	0.692066	0.443622	6.62001	6.04528
A6H619	PHRF1	7.90109	8.58768	5.6795	5.86765
A6H687	SAC31	3.93866	6.12147	6.80692	7.48742
A6H6E2	MMRN2	1.5244e-05	1.316e-05	9.74e-05	2.32e-05
A6H751	FOLC	0.128823	0.627104	0.299044	0.418798
A6H7B8	PGAP2	0.0629874	0.0249673	0.100349	0.456668
A6H7C2	PEX3	23.1133	20.7702	10.0381	9.34927
A6H7G2	DBNL	16.1236	14.0386	8.99319	6.71521
A6H7H1	F120A	0.832685	1.41544	1.58094	1.49157
A6H7H7	FBX3	0.423783	0.600189	2.37607	2.08997
A6H7I5	DYN2	64.8334	75.8682	33.3612	37.454
A6H7I8	TBC14	1.25217	0.973413	1.81014	2.81484
A6H8I0	UBP22	6.71614	4.56925	8.03971	5.34008
A6H8T2	CASC1	0	0	1.91819	6.61681
A6H8T7	CBPC2	0.498599	0.539406	0.899305	0.818198
A6H8Y1	BDP1	0	0.0129142	0.304868	0
A6N6J5	WDR35	5.67906	7.88416	7.30979	9.10394
A6NC05	YD286	0.000419163	1.07947	0	0.0591116
A6NCE7	MP3B2	5.43852	5.1909	13.8814	14.5773
A6NCF5	KLH33	12.3553	13.9328	0.75984	0.536935
A6NCL7	AN33B	1.76711	1.45785	0.970489	2.43988
A6NCQ9	RN222	1.47177	1.35147	0	0
A6ND36	FA83G	2.63999	1.45194	0	0
A6NDG6	PGP	0	0	0	0
A6NDK8	FA35B	0.236649	0.672814	0.262716	0.798945
A6NDY0	EPAB2	0.541197	0.231652	3.8706	8.51681
A6NEE1	PLHD1	1.67329	1.98507	11.826	12.6395
A6NEL2	SWAHB	4.2429	5.73504	0.0296754	0.133411
A6NFC5	TM235	0.674898	2.56356	0.571197	0.779129
A6NFE3	EFC10	0	0.201565	12.4811	6.70524
A6NFN3	RFOX3	0.121286	0.150028	10.2794	13.7117
A6NFN9	ANKUB	6.12227	9.08092	0	2.97444
A6NFU8	PGPIL	0	0.000187361	0.324239	14.241
A6NFY7	SDHF1	4.9821	6.24249	10.9738	11.3877
A6NH21	SERC4	0.0459994	0.0706826	2.62866	3.32914
A6NH52	FA18A	2.28772	3.97868	2.84479	2.19747
A6NHC0	CAN8	16.639	18.0304	0.141291	0.2957
A6NHR9	SMHD1	21.6114	25.1841	4.737	5.24248
A6NHX0	GATL2	15.664	20.0591	37.6931	31.8115
A6NI28	RHG42	8.33278	12.6522	2.17049	2.19441
A6NIZ1	RP1BL	1.43977	0	0.300811	0
A6NJ46	NKX63	1.00085	0.888032	0	0
A6NJG2	SWAHD	1.25021	1.56012	1.37441	1.08578
A6NK53	ZN233	0.160967	0.151566	0	0.212785
A6NK59	ASB14	1.34423	1.36416	0.170781	1.28177
A6NK89	RASFA	6.3835	11.1722	6.32761	7.42977
A6NKB5	PCX2	0.3904	0.317828	12.8915	15.5193
A6NKC9	SH2D7	1.42762	1.92889	0.553063	0.734482
A6NKD9	CC85C	7.48733	6.12685	2.89564	5.8476
A6NKF1	SAC31	10.5818	10.1318	20.42	21.8801
A6NKG5	RTL1	6.21216	2.01408	0	0
A6NKL6	T200C	1.5599	5.44221	10.6725	14.8011
A6NKP2	D42E2	0.173207	0	1.55606	0.974758
A6NKX4	S22AV	1.22182	5.96862	0	10.2265
A6NL82	F183A	0	0.861285	1.04582	0.68149
A6NL88	SHSA7	0	0	7.23563	4.17986
A6NM15	CBWD7	8.25005	6.21464	1.44007	1.76767
A6NM36	LRC30	32.5761	29.4676	0.322187	0.47958
A6NM45	CLD24	0	3.46247	2.78716	2.48054
A6NMB9	FIGL2	3.07677	3.45134	1.54443	1.77126
A6NMK8	F196B	10.972	11.2746	10.4252	9.90012
A6NMZ7	CO6A6	11.6071	19.7087	0.706982	0.817265
A6NN14	ZN729	1.07676	2.50694	0.755911	0
A6NNA2	SRRM3	0	0	0.15061	1.07552
A6NNB3	IFM5	13.5653	12.9073	0.147351	0.169092
A6NND4	O2AT4	22.3811	18.7543	24.0003	24.7422
A6NNE9	MARHB	2.64623	3.0937	6.20446	7.2682
A6NNL5	CO061	0	0	10.6362	2.71052
A6NNW6	ENO4	1317.19	1473.36	876.991	724.75
A6P7L8	PIWL2	0.620874	0.59615	1.03586	2.13138
A6QL50	FA72A	0	0.833071	0.830727	0.567491
A6QL92	S35F5	0.00730482	0	0.0693495	0
A6QLD2	OLM2B	6.82824	7.73971	6.21909	12.7776
A6QLE6	ANO4	0.586392	0.797993	0.76218	1.01471
A6QLE7	GPR52	8.95327	9.65982	1.17191	0.60106
A6QLI8	T2EA	5.3433	5.98154	6.78144	6.26706
A6QLJ4	C42S2	0.639197	0.658093	0.678673	1.10205
A6QLK6	GRAP	0	0.10802	1.02728	1.2256
A6QLT2	MTMR2	0.131425	0.294979	0	0
A6QLT4	MTM1	6.13233	6.13637	6.80663	9.99719
A6QLU3	GAB1	25.017	31.1368	33.0155	25.8185
A6QLV3	SHOC2	2.78975	6.7568	0.38502	3.21995
A6QLW2	TGDS	24.2461	26.4302	53.4368	53.3684
A6QLW8	S22A7	3.02399	4.70689	1.03754	0.978252
A6QLY2	GPX7	42.5781	42.5107	27.8715	30.7023
A6QLZ5	F177A	1.12582	0.531723	2.2951	1.98407
A6QM00	GADL1	1.21184	1.56337	2.88855	3.58677
A6QM06	SCAP	4.10038	4.53471	3.63804	3.30512
A6QNK1	G3ST1	0.771051	1.11252	0.126043	0.136326
A6QNS3	ABR	3.04214	5.70885	0.245728	0.265399
A6QNT4	F120B	1.10434	0.480207	0	0.159748
A6QNT8	SC24A	10.1093	14.1023	13.131	10.931
A6QNZ8	VOPP1	0.704875	0.844181	3.8832	4.01342
A6QP05	DHR12	17.3692	17.9733	65.3474	62.4866
A6QP06	SYTL2	0.988003	0.752708	5.50556	4.70637
A6QP29	TBD2A	36.8413	42.215	4.055	4.51122
A6QP79	COL12	0	0	0.0827743	0.418307
A6QP81	MT21C	32.9061	20.3275	0.393367	1.19969
A6QPA0	SHSA2	51.231	52.1838	23.9749	20.8738
A6QPI6	TOM22	5.66409	8.58875	1.93697	3.96883
A6QPL2	FNDC4	0.290986	1.41794	50.6715	37.3235
A6QPM3	PRDM6	4.1571	4.44987	17.1885	20.5376
A6QPN6	GILT	0	0.657721	0	0.215879
A6QPR6	RFOX2	3.18993	3.23685	2.58684	2.20039
A6QPT7	ERAP2	36.0782	33.0083	11.7932	10.6641
A6QQ07	BTD	0.110277	0.178263	0.966833	0.412033
A6QQJ8	ZC12A	0.551059	0	0	0
A6QQL0	S15A4	1.05196	3.80963	4.79614	4.63146
A6QQP7	DYSF	1.44654	2.30488	2.89356	4.86416
A6QQX9	TM163	7.9604	9.25231	24.0327	18.5492
A6QQY2	KLH13	0.51361	0.282611	0	1.48972
A6QR44	DGCR8	2.01665	1.46391	2.49373	2.77002
A6QR55	UBP4	0	1.85613	41.6637	40.0866
A6QR56	A16A1	6.55619	6.66581	4.83986	6.50574
A6X919	D19L1	1.73125	3.47593	3.66532	4.28992
A6XGL0	YJEN3	0.564834	0.651022	2.39511	2.84201
A7E2I7	T151B	4.98423	5.39064	8.32776	8.12124
A7E2M3	INM02	19.3842	16.9728	60.5796	47.736
A7E2V1	CEP76	2.5491	2.63739	2.23456	2.56154
A7E2V4	K0913	1.03738	0.440729	1.00023	1.21334
A7E2Y1	MYH7B	52.1072	71.0952	2.13257	3.25792
A7E2Y6	HRT7A	2.5541	1.09303	0.962142	1.54381
A7E2Z9	K132L	0	0	1.01626	0.797785
A7E300	RHG07	15.8275	21.9424	16.9517	14.0738
A7E305	K0913	18.2392	8.93076	13.6876	38.8553
A7E379	PTPC1	0	0	5.68268	1.71019
A7E3Q8	PLST	80.5415	94.8728	1.93143	1.60665
A7E3W5	SNG2	36.3537	36.4362	9.31852	9.50964
A7E3X2	KC1G1	1.33019	1.54783	2.7217	0.303782
A7ISW2	QPCT	2.48034	3.10402	8.76112	8.4094
A7J1T2	M313A	0.872687	0.685436	3.14053	3.11791
A7KAX9	RHG32	8.20153	9.35019	6.49207	4.58101
A7KII6	PB6LB	32.5362	30.0988	5.76152	5.78678
A7LCJ3	SN	1.12787	0.615272	0.248598	0.269174
A7M7C7	SKOR2	1.33125	0.918866	4.735	16.1828
A7MB11	TGFA1	2.37477	0.459972	0.560175	0.612444
A7MB16	EIF3B	3.00018	3.96322	15.1352	15.928
A7MB28	NDRG3	6.27594	4.14337	43.7488	34.7284
A7MB34	F181B	0.451755	0.445148	1.98297	1.36135
A7MB35	ODPA	3.06298	4.08443	6.10754	7.23953
A7MB45	ACSS3	9.21579	13.7964	2.23566	3.55075
A7MB46	PCD18	4.68997	2.53881	4.15027	5.21778
A7MB63	CTNS	10.2513	9.39242	3.64659	2.75831
A7MB75	TM231	7.18093	8.69046	0	0
A7MBF6	CA228	0	0	0.19707	0.190204
A7MBI3	L2HDH	1.36841	2.66808	0.592491	1.3078
A7MBL8	PKN2	15.1261	15.4342	29.0003	38.6542
A7MBP4	IFT46	0.0899318	0.0145215	0.31352	0.0317648
A7MC22	CCD69	5.66416	5.38454	1.91978	1.9432
A7MCB7	CD043	14.938	14.1076	8.95366	9.06221
A7MCS3	CP089	2.44848	2.67991	118.866	146.8
A7MCY6	TBKB1	0.710547	0.421801	0.955014	0.526346
A7MD70	SPDLY	0.890945	1.38587	1.87074	4.98074
A7S8T5	CCD42	10.5849	10.0098	23.3314	14.7378
A7SMW7	L2HDH	29.0393	30.5247	5.68418	4.46338
A7TX81	CSN6	0.37577	0.562002	3.32708	4.72074
A7UA95	RADIL	27.403	23.2758	51.9796	29.9799
A7X8C7	PRGR	0	0	0.499533	0.99864
A7XYJ6	SOBPB	6.49661	6.16034	0.224219	0.410591
A7Y2W8	SC6A9	0.344238	2.23e-10	1.41827	2.80941
A7Y2X0	SC6A5	0.0485341	0.151346	1.07199	2.54006
A7Y521	CSN4	3.41905	4.56133	3.02686	2.59905
A7Y7X5	ZN711	8.33109	8.06505	20.7899	18.2334
A7YD35	IOD3	12.2108	12.067	13.5013	12.7153
A7YDW0	RUN3A	16.1865	24.564	96.047	85.6297
A7YE96	TT30A	4.2764	3.30144	8.1046	6.50999
A7YT82	NMT2	3.59064	3.98091	11.1457	10.8669
A7YVD7	CH038	3.50926	2.48185	5.9274	5.25493
A7YVI8	CQ090	0.915123	1.14169	2.8653	2.89496
A7YWD2	IPO13	24.4788	23.4709	19.6614	22.563
A7YWG4	GGH	5.28751	5.86381	1.51582	1.18551
A7YWP4	HUTH	1.48878	1.57554	0.976845	0.554769
A7YWS7	DPOE2	3.3014	2.77737	4.74925	3.5712
A7YY54	JUND	1.72546	1.264	12.5357	15.1665
A7YY97	CD37L	4.27176	5.32097	4.2602	6.01864
A7Z019	SMCA4	3.18581	4.1039	42.8309	56.2441
A7Z033	T11L2	0	0	0.854886	1.77013
A7Z035	EPN4	18.798	19.6713	34.5004	27.0307
A7Z050	VIP1	1.47281	7.82054	0.830809	0.507753
A7Z061	CDC27	6.15487	7.41545	13.6569	17.1796
A8BQB4	GDE	24.4428	25.6515	22.9663	36.1517
A8C754	THADA	11.2191	12.8583	9.07905	8.80955
A8C756	THADA	9.26479	11.1344	10.1336	10.8569
A8CG34	P121C	0	0	0.406348	1.9217
A8CVX7	TTLL6	1.66183	1.45199	3.52222	3.66982
A8D8X1	RL10	2.36051	2.97013	1.28973	4.20025
A8DT10	HXD3	6.46507	5.43572	1.04468	1.31861
A8DZE6	WTIP	0.105389	0.0328184	36.5465	27.7567
A8DZE7	D42E1	1.16314	2.45536	0.0516081	0.861284
A8DZH4	XPR1	5.91208	5.94719	23.1506	22.9312
A8E0R9	GRIP2	0.826675	4.11916	22.3833	41.1497
A8E4L1	COX19	7.70424	1.72586	58.3257	53.952
A8E4N3	RSPH3	11.6628	9.66249	3.08766	3.14623
A8E4V2	SLAI1	0.284399	0.34043	21.2321	13.2447
A8E4X8	JMY	0	0	0	0
A8E5C5	DS7CA	0	0	0	0
A8E5V9	TM173	0.843499	0.383634	0.0208018	0
A8E657	AASS	5.89059	7.12019	2.83056	3.87386
A8E7C5	SAC2	4.6772	4.84972	12.9754	10.9317
A8E7G4	FA45A	8.74318	10.5426	9.61632	10.9169
A8E7I5	TTC36	4.10307	4.3864	0.794162	0.959939
A8HAL1	UBP16	3.16198	2.30589	8.51411	4.20035
A8IHN8	CK096	3.1004	3.57509	0.0430359	0.174681
A8K855	EFCB7	0.79109	0	0	0
A8K8P3	SFI1	6.25839	8.24641	13.5751	13.7246
A8K8V0	ZN785	0.686051	0	0.0099346	0
A8KB34	ACY2	2.77709	4.66123	1.39345	1.00779
A8KB59	CC153	0	0.0591073	0.00391209	0
A8KB87	CCD56	4.59938	3.41392	3.01993	0
A8KBE0	OXR1	0	0	0.0368277	0.126718
A8KBH6	KPCB	0	0.130303	1.40454	1.21537
A8KBL5	S38AB	2.0207	3.12312	0.867365	0.835455
A8KBL7	MEL2A	10.0741	11.1834	6.68779	7.74791
A8KBY2	BRF2	14.3931	14.0805	8.34347	7.03969
A8MBW8	PTH	0	1.08669	4.36739	2.4168					SV=1
A8MPY1	GBRR3	12.5114	12.3645	9.91275	3.52142
A8MQ14	ZN850	7.89042	8.66813	31.336	32.8363
A8MQ27	NEU1B	0.256669	0	1.984	1.06309
A8MT70	ZBBX	0.938587	0	0.430084	0.536738
A8MU46	SMTL1	0.507756	0.73206	0.695189	1.18623
A8MVM7	YD021	1.98883	2.61473	2.45376	2.92455
A8MVW0	F1712	1.41409	2.57547	55.6443	57.5397
A8MVW5	HECA2	1.06678	2.25949	1.25024	2.87603
A8MVX0	ARG33	8.01411	9.066	0.119856	0.0710068
A8MWY0	K132L	0.6759	4.2821	16.7396	24.9753
A8MXD5	GRCR1	1.28184	0.348092	1.32038	1.18851
A8MXE2	YI036	0.558473	0.308866	0.374106	2.0942
A8MXK1	VSTM5	7.06096	10.4616	11.7912	10.7865
A8T644	PCSK9	0	0	0.270105	0.112336
A8T650	PCSK9	0	0	0.678628	0.786853
A8T695	PCSK9	6.58161	7.63088	4.58523	3.45793
A8TSS9	DMTA2	0	0	1.05632	0
A8WCC4	PDGFC	1.27098	1.38142	0.853848	2.03287
A8WE67	KBP	35.8542	28.9518	38.1938	42.2423
A8WFR0	LAMP5	0	0	43.097	41.9783
A8WFS8	PGAP3	3.2533	3.13878	5.85518	5.9812
A8WFT6	AGPD1	9.40324	7.31731	3.59553	2.43598
A8WFU8	KIF22	8.57128	8.88448	6.52345	6.17295
A8WG43	CCD89	2.41529	0.840798	1.25425	2.09734
A8WG57	HMGC2	0.125983	0.0241036	21.0147	21.5585
A8WGA3	LFN1L	0.302459	0	9.5024	8.72246
A8WGB1	CCBE1	3.28865	2.92633	2.11686	2.55805
A8WGF4	IF122	0.239176	0.337455	0.61214	0.707683
A8WGF7	SPNS1	2.72494	2.56302	2.0638	1.57884
A8WGS4	TLCD2	20.2113	17.6646	6.23238	5.30908
A8WGT1	C25L2	0.0801236	0	2.17611	2.18472
A8WGU8	CSMT1	0.763001	0.694992	0	0
A8WH18	NARFL	0.299083	0.183216	4.47848	4.16615
A8WH75	CD302	20.258	23.2604	9.11117	8.95235
A8WHP9	LRRC3	0.132198	0.199671	33.766	51.6925
A8WHR0	DCA17	5.68175	6.14975	10.2797	10.85
A8WIP6	CDK20	1.31804	6.33372	184.594	161.883
A8Y5U1	CE051	13.7213	13.8804	22.2953	21.0271
A8YXY8	AKIR2	1.01674	1.0257	0.203479	0.670655
A9C3P0	MLEC	1.82904	2.22856	2.08622	2.59523
A9C3W3	KAZRA	15.5508	17.62	11.4827	11.0793
A9CB25	S22A4	5.41357	5.03779	1.38754	1.18984
A9CB34	SFI1	0	0	2.66488	3.78002
A9CMA6	TM163	3.10398	0.392418	0	0.900356
A9CPT4	TDRD1	2.56441	3.37001	0.738764	0.385071
A9JR78	TONSL	2.50449	2.8257	11.3035	14.2503
A9JR86	COQ4	10.0925	6.6578	10.5776	8.8563
A9JRA0	ST7L	21.1375	22.5704	283.409	359.474
A9JRB3	HTR1B	34.6649	43.3633	9.47957	12.281
A9JRC7	PP4CB	8.15868	2.98097	4.98939	6.36946
A9JRD8	BTB6A	1.18483	3.82267	0	2.28803
A9JRE2	MTNA	0.532235	0.806357	2.7709	2.07375
A9JRI0	HEAT6	10.5694	1.51688	35.4883	25.26
A9JRJ2	TCPR1	6.46904	7.55248	19.537	22.2581
A9JRZ0	SMUF2	21.1828	19.5158	65.5296	45.4817
A9JSM3	TM238	50.5744	41.1982	21.1265	20.3254
A9JTG4	MFD4B	14.0779	2.32343	12.5127	2.58882
A9JTG5	HOIL1	5.75206	7.32708	19.3014	20.3255
A9JTH1	NCLDA	3.23462	2.52661	0.439195	7.98456
A9LMC0	DPF3	26.6897	28.4869	38.944	34.6794
A9NK39	COSA	19.4514	18.0762	3.66371	4.35814
A9Q751	PCDP1	0.755746	1.25061	0.227764	0.248278
A9UL59	TM211	1.01667	0.148874	0.793949	0.500627
A9UM82	MYZAP	9.25213	10.8448	7.33902	5.99578
A9UMG5	IMPTB	15.2821	13.4952	5.51832	5.24903
A9UMM1	TRMBB	6.31373	8.2146	9.2669	8.84388
A9UMS3	PHB2	30.6337	35.0585	39.2397	44.0878
A9YTQ3	AHRR	19.0929	22.8405	13.0095	12.2734
A9YUB5	URM1	3.41969	2.36185	0.782019	0.970852
A9Z1Z3	FR1L4	1.42712	1.38196	0.0247697	0
B0BLS0	OST4	115.241	101.73	227.598	123.941
B0BLT0	ZN593	3.45981	5.07213	4.0985	1.48949
B0BM39	TSN9	2.98679	1.99229	3.7452	4.16495
B0BMG8	TMM82	0	0	0	2.05546
B0BML1	GNTK	1.54462	1.70511	5.09526	6.86453
B0BNA5	COTL1	0	0	0	0.00779521
B0BNE2	RPAB1	26.883	26.3987	35.857	29.0564
B0BNG2	TM6S2	0	0.466553	2.0406	2.17045
B0BNM1	NNRE	1.73242	0	0.409975	2.20904
B0BNM9	GLTP	0.502913	0.30454	0.40239	0.221208
B0CLX4	VSI10	11.5325	13.1724	0.941888	1.11824
B0FPE9	NALP3	11.7184	13.7093	1.46961	1.38357
B0JYS7	RU1C	1.06897	1.05906	1.24102	1.86498
B0JZD0	CTL5	1.18961	0.719989	9.95623	10.8233
B0JZG0	S23A2	9.55299	4.12381	26.3634	26.3268
B0JZP3	CH055	10.6161	11.066	5.94521	9.09342
B0JZV4	CBPC5	2.36461	2.77978	3.75476	3.88362
B0K020	CISD1	7.91881	5.94161	0.091318	0
B0KWR6	SFI1	1.26223	1.63373	0.66121	2.1833
B0LPN4	RYR2	7.88438	9.9149	0	0
B0LT89	STK24	12.7027	26.499	5.95559	11.5717
B0R0I6	CHD8	24.2076	30.0179	48.5162	47.0992
B0R0T1	K0564	43.5708	47.4258	73.9678	76.2777
B0R0W9	TBC8B	9.37311	13.9091	12.9859	15.1198
B0R160	LRWD1	5.13023	3.75765	1.16941	0.891795
B0R1D5	SZ12B	8.96314	11.4855	17.4911	18.5743
B0S5A7	CTL5B	2.26233	3.30053	12.8174	13.6752
B0S5N4	PLXA3	5.82258	7.27027	13.5005	15.7407
B0S5Y3	RFT2A	3.25658	2.39215	0	0.200589
B0S6R1	NCKP1	20.2806	24.4651	36.9372	37.0987
B0S728	TMM71	0.702703	0.871994	0.281462	1.38898
B0S733	REN3A	0.164256	1.91152	49.2006	49.5307
B0S8I0	GTPB8	4.27249	3.07664	4.71384	4.69017
B0UXL7	FEN1B	14.9325	10.3783	2.6408	2.95177
B0UXP9	IMDH2	21.3341	21.2478	17.7889	17.9282
B0UXS1	FXRD2	5.52448	5.76125	6.10436	6.66797
B0UYH6	RPAP2	0	0.279033	8.7e-07	0.351967
B0UYI1	TEAN2	33.0378	33.9042	21.3636	18.258
B0UYL8	SERP3	16.6116	5.51076	8.85009	10.6262
B0UZC8	VWC2L	8.02712	7.98613	21.1296	22.7033
B0V207	F16A2	4.00563	10.8982	9.14367	9.6029
B0V2S2	DCR1B	30.4634	15.0674	62.1249	25.8243
B0V3F8	PRKRA	9.93915	8.74505	18.6862	13.5914
B0V3H4	CS054	8.05871	24.8819	5.23526	7.77052
B0VYX4	COX5A	60.4604	59.0477	155.74	132.642
B0VYY3	COX5A	1.24049	0.839613	1.05055	1.62256
B1AJZ1	CA196	0.689434	0.411267	4.5588	6.1621
B1AK53	ESPN	0.434074	0.946123	0.775863	1.68091
B1AL88	F155A	13.2483	15.4909	55.517	59.7061
B1AQ75	KRT36	0.729475	0.880804	64.9282	47.7386
B1AQJ2	UBP36	1.87465	2.26441	3.0108	2.57897
B1AR13	CISD3	4.09598	4.36321	13.9423	13.1497
B1AS29	GRIK3	0.445905	0.107729	16.1581	13.7945
B1AT66	MOT7	5.18633	6.0471	44.4466	40.1637
B1ATG9	U632A	4.65559	1.42668	2.10435	1.10802
B1AUE5	PEX10	6.73513	9.6522	0.721137	0.57604
B1AVH7	TBD2A	16.9835	22.7626	19.7823	18.8798
B1AVY7	KI16B	5.85398	10.3691	5.05344	7.0586
B1AWI6	MSMP	0.1338	0	0.82491	2.7857
B1AWJ5	TMM8B	0.214209	0.406524	8.10637	7.24723
B1AXH1	NHSL2	0.992716	0.404438	3.07905	5.54472
B1AXP6	TOM5	70.3452	55.6718	163.1	103.977
B1AY10	NFX1	4.4877	5.34509	5.92887	6.846
B1AYB6	MBD5	0.019452	0.0735327	0	0.00431205
B1AZI6	THOC2	35.1597	35.5911	18.2331	18.5294
B1AZP2	DLGP4	7.45811	14.247	36.4595	65.8042
B1H1Z8	SCC4	8.60955	10.7719	21.0597	21.554
B1H228	CC114	14.989	14.5924	41.7177	37.0553
B1H267	SNX5	34.151	36.03	20.1247	16.0754
B1H2P5	CE120	2.93641	0.994426	2.55654	2.50776
B1H2Q2	ZRAN1	0.0946184	0.281898	0.158883	0.151487
B1H2T2	CC058	0.0906304	0.109403	1.20086	1.79046
B1H349	SOX6	9.36048	2.98645	3.55335	3.28726
B1H3E1	NLK2	3.62458	2.51755	21.5706	15.9303
B1L765	GYAR	51.8725	58.1958	7.69383	7.16838
B1PHQ8	CML1	1.74376	3.41134	2.06899	5.74329
B1Q006	MBOA4	0.56257	0.389995	0.192549	0.424623
B1WAP7	DVL3	8.50766	11.775	8.52444	9.47639
B1WBP0	MPPD2	2.91557	6.97822	35.3958	31.8837
B1WBU4	ZBT8A	0.776515	1.12265	1.22085	1.13496
B1WBU5	SBK2	1.73989	2.06147	0.500451	0.524146
B2DCZ9	ARHG2	2.23976	6.39265	5.51176	8.23287
B2DD29	BRSK1	0.519236	0.2684	14.7391	13.8709
B2GU58	KIF11	3.59942	6.02128	5.03115	4.51471
B2GUE2	LRRF2	31.3639	33.5902	13.327	15.6428
B2GUX4	UBP21	1.0088	1.18355	0	0.124432
B2GUY0	MA1B1	0.0757729	0.343509	0.305867	0.136417
B2GUZ1	UBP4	0.3163	1.01354	0.170341	0.508908
B2GUZ5	CAZA1	52.1091	46.6547	19.4136	16.2993
B2GV05	RBM5	77.114	92.9555	45.8352	32.9423
B2GV54	NCEH1	0	0	0.0540277	0
B2GV87	PTPRE	0.326787	0.0899128	1.84525	2.71496
B2KI64	PI4KB	2.68077	1.39386	3.67629	5.03889
B2KI97	THOC2	13.959	12.3723	19.8395	14.6774
B2KIQ4	WDR76	1.63587	1.65231	0	0.276064
B2LU20	SFXN1	0	0.223708	0	0
B2RNN3	C1T9B	0.442785	0.429893	1.62146	2.95962
B2RRE7	OTUD4	9.01323	11.4624	4.98627	5.23782
B2RTY4	MYO9A	31.7539	44.6744	119.307	133.453
B2RU80	PTPRB	2.34004	2.94472	10.6525	14.6477
B2RUP2	UN13D	4.46257	3.06714	14.3813	13.2194
B2RVL6	ZCH24	16.654	16.8843	38.5773	33.83
B2RVY9	TM182	0.106917	0.259545	0.984374	0.134926
B2RWS6	EP300	6.92839	8.31332	4.41173	4.9147
B2RX12	MRP3	13.9586	12.1715	10.9398	10.8291
B2RX14	TUT4	6.4125	7.12482	6.55404	7.33259
B2RX88	CSPP1	0.440578	0.747748	3.10448	3.02417
B2RXF0	T229A	0.409916	0	0	0
B2RXR6	ANR44	0.444927	0	0.591067	0.560771
B2RXS4	PLXB2	16.3557	15.6226	54.2669	52.0025
B2RY04	DOCK5	2.07752	3.21529	0.291357	0.497803
B2RY56	RBM25	3.32964	2.43874	0.221128	0.225418
B2RYG6	OTUB1	43.8428	41.3089	67.6015	67.3856
B2RYG7	DOK3	0.266685	0.157716	0.49313	1.0412
B2RYM0	ANGE1	1.05525	0.936347	1.97386	1.59306
B2RZ17	FBXW2	0.741847	1.3221	1.51597	2.58123
B2RZ37	REEP5	5.75601	7.74906	8.8026	11.111
B2RZ42	F150B	17.671	23.6445	6.93568	2.30365
B2RZ87	MADL2	0.102653	0.442036	1.61044	1.98195
B2RZC4	MS18A	0.937816	0.716136	0.511369	0.808505
B2ZFP3	SMAL1	2.24239	4.08444	10.158	11.4591
B2ZGJ1	CLAT	0.206311	0.504463	15.2581	18.4449
B2ZZS9	WDR55	0.290666	0	0.086385	0.36759
B3DFP2	CK083	0.0178965	0.042969	44.8266	58.8413
B3DFV0	CQ108	82.051	60.3104	112.093	122.276
B3DH20	TILB	0.180896	0.346313	2.52832	3.03125
B3DHS1	CE030	5.86815	4.21323	10.8313	9.81432
B3DHW5	SHA9B	4.83168	9.09541	6.16837	6.82734
B3DI94	TM186	0.89927	1.65561	5.44848	5.38082
B3DIY3	MMS22	0.871967	1.49059	1.5378	1.24935
B3DJK0	TM160	0.720383	0.833515	0.22786	0.23135
B3DJM5	TSH1	12.4114	12.5226	22.8193	17.384
B3DK56	PTPRU	4.24723	11.3446	38.4195	41.2833
B3DLH6	MYOF	42.496	51.8823	1.05978	0.841792
B3DM47	PBX2	1.61271	2.2245	0.644171	0.419336
B3EX61	PI4KB	1.97697	2.04897	3.13573	2.29326
B3F209	BHE40	6.08001	4.27832	1.68844	6.21526
B3MRI9	SWS	0	0	0.28605	0.30531
B3SRQ2	MYD88	2.37463	2.57525	1.9833	3.66047
B3TP03	CTR2	2.70851	2.35216	3.77708	4.19334
B3VKQ2	IREB2	6.90415	7.70123	8.03222	8.19364
B3Y064	OBRG	45.5363	46.5609	32.4944	30.8624
B4DS77	SHSA9	0.148443	0.461893	0	0
B4F6Q9	OXR1	4.97014	6.9897	17.2324	18.9939
B4F6U4	PRD10	1.01698	0.398422	0.0569369	0
B4F6V6	PBX1	11.656	11.1787	25.7245	19.7418
B4F721	NFL	0.0722078	0	0.449427	3.10317
B4F753	ABD12	9.34893	13.6447	15.1358	16.5086
B4F766	DYM	2.71228	0.366159	1.70111	0
B4F7A7	CEP57	4.8551	5.07691	7.31896	6.74677
B4F7E8	NIBL1	33.6311	39.1094	5.63832	3.77993
B4GAP7	TRET1	0	0	0.0958272	0
B4L0G9	KLHDB	2.48494	2.26497	3.56683	4.80851
B4S7J9	SECA	615.853	719.998	0.987109	0.971789
B4ZIX8	SCC4	0.618033	0	0	0.794212
B5D5N9	CTR2	3.93758	0.113691	1.50055	2.02003
B5DE73	ASPH2	0	0	1.82433	0.807494
B5DE93	CDK12	0.82721	1.06652	10.1646	8.10586
B5DEH0	LIMD1	7.96901	7.28916	8.12005	7.95068
B5DEI4	UBE2W	0.566077	0	0	0.911615
B5DEL1	KCTD5	16.5053	18.003	19.7903	17.8511
B5DF07	MRRP3	3.12977	3.06494	3.356	3.01331
B5DF11	ZFAN5	17.0126	18.5937	61.0105	54.9748
B5DF41	SNPH	5.31425	8.03886	28.7501	23.9162
B5DF89	CUL3	0	2.11e-05	0.000490227	0.477806
B5DFA1	TBD2A	7.95547	4.54599	4.94143	7.67604
B5DFC9	NID2	3.00334	3.10673	3.53565	3.04207
B5DFW7	GATC	18.8373	17.0461	23.1385	22.0622
B5DG42	IF4A3	53.1024	53.1042	33.3598	33.702
B5DG51	MCMBP	6.70613	10.878	5.81926	7.77831
B5DG67	WDR12	1.50216	3.3408	2.59771	3.84743
B5DGH9	EIF3E	0.298431	0.654603	0.80886	0.742245
B5DGI7	RBM8A	4.34795	6.92129	11.6784	15.6714
B5DGM4	PUA1C	0.908034	1.46024	3.52719	3.3032
B5FX50	CT027	0.757671	1.20798	90.4997	82.1647
B5FXE5	AIFM2	4.19692	0.123363	23.7124	22.7592
B5FXU9	MOC2B	6.42737	8.97916	18.5999	15.6362
B5FYQ0	ARL3	0	0	6.75443	4.052
B5FZ63	ENY2	0.666235	0.463403	7.69468	16.4714
B5FZ84	HPCL1	34.1768	37.4538	21.853	18.8504
B5G1C4	ARP19	1.69236	2.73319	7.86678	6.77969
B5KFD7	GRB10	6.92723	10.5053	0.0741209	0.574915
B5MFE9	OLFL3	38.9213	43.1012	11.0489	11.0945
B5RI54	EIF3H	46.8098	47.4451	27.6406	30.6043
B5SNZ6	ABRA	0.663197	0	0.230194	0
B5X165	SMG9	18.3292	20.0165	6.68164	4.51533
B5X171	PESC	18.6034	29.8345	0	0
B5X186	CALUA	65.6859	57.8839	0.170331	0
B5X1G3	GPHR	73.5572	75.0517	29.6156	40.1192
B5X1G6	AKTIP	27.5624	26.9676	19.0629	20.8548
B5X1P9	F175A	1.89062	0.649317	1.25229	1.22211
B5X216	DRXIA	0.187885	0.474937	33.6102	43.7693
B5X2B8	ERAL1	3.99953	2.0763	3.09297	4.06729
B5X2D1	ENOPH	2.70273	3.53886	5.58932	5.70737
B5X2S3	ARP8	2.656	2.65994	7.75107	4.54225
B5X337	GP183	3.91409	5.26838	0.305126	0.35234
B5X392	PNRC2	50.1306	52.9072	31.4593	29.3409
B5X3B2	APMAP	42.1041	33.0928	31.7644	40.2361
B5X3C1	GALC	24.3594	33.1142	27.0953	31.669
B5X3C4	LIS1B	19.5718	16.6199	49.3128	50.2244
B5X3V2	UIF	10.1209	11.7689	17.2797	16.3555
B5X3W7	CTL2	171.076	214.836	59.9466	59.6426
B5X3X5	KTNA1	22.758	18.1761	10.7894	7.45397
B5X4E0	CALUB	5.74324	9.11024	12.6134	11.0559
B5X4H8	RFT2	35.464	35.2019	22.4427	17.5701
B5X5B4	EFTS	3.56901	3.10664	0.233797	1.06722
B5X5L2	LYRM1	1.08527	0.982069	2.53241	2.89212
B5X5N3	SKA2	0	0	0.00722469	0
B5X737	TP8L2	14.6299	15.8	5.1482	4.49748
B5X8A5	CF115	13.6285	16.1192	3.4587	2.84965
B5X8I6	CD048	0	0.175455	9.66524	0
B5X8M4	BRCC3	0.111472	0.138107	50.7147	41.822
B5X9L9	PGFS	6.77332	7.31796	3.10473	3.53039
B5XAM2	ICT1	24.7788	24.6027	31.9718	55.9005
B5XB24	TMM85	19.0604	20.3138	34.5251	32.7904
B5XB27	AFMID	15.226	11.9451	25.0362	20.112
B5XBI1	IF43A	6.12115	3.86664	9.05834	2.90345
B5XBP5	CA074	1.03082	0.836929	0	0
B5XCA1	KAD2	71.8672	75.359	88.8722	76.0091
B5XCB8	THAP1	13.8303	14.0481	4.58872	4.67869
B5XD90	LYM4B	1.90779	2.59989	3.74299	3.18531
B5XDD3	WIBGA	4.42752	3.86753	4.18526	4.05236
B5XE27	ENSA	0.774219	1.22595	52.1016	17.3984
B5XF11	KDM8	21.3825	25.0686	6.38917	7.97947
B5XFA7	LYRM2	1.40251	0.856603	1.99736	2.37754
B5XG19	WIBGB	9.32255	9.8694	23.9847	21.7067
B5XG43	PHLA2	4.62966	3.82122	6.68842	5.83429
B5XGE7	TPC2L	12.6861	14.3599	13.084	13.808
B5XGH3	ENY2B	20.4322	17.8453	51.4281	40.63
B6CZ56	TOMT	0	0.16157	0.428551	0.158369
B6F1W5	KTU	0.126664	1.19254	1.64971	1.01459
B6RSP1	PKHA7	15.1471	18.2119	47.8762	54.0561
B6ZK77	IRL1B	0.89854	0.549684	27.0893	23.09
B6ZLK2	CHD1	3.58993	6.56398	8.71961	9.67875
B7Z6K7	ZN814	0	3.92e-10	0	0
B7ZC77	CTNA2	0	0	0.796574	2.25895
B7ZD04	SFR1	5.39499	5.87001	0.323816	0.239519
B7ZQJ9	GT2D1	0.146341	0.860176	1.85846	2.52071
B7ZR65	SOX9A	0.0289687	0.0780254	0.30223	0.000119926
B7ZRU9	EVI1A	0.0686052	0.168063	12.7336	14.9746
B7ZTW1	IF4A3	1.318	1.99313	0	0
B8A4F4	TDRD9	2.20622	2.52703	12.4842	9.21345
B8A5G9	TRM5	15.6158	17.967	9.68559	9.87604
B8JJV5	CF228	0	0	0	0
B8JK76	SDCG8	635.84	594.791	368.87	346.639
B8JKF4	STN1	2.02211	1.12891	0.787619	0.418842
B8JLV7	VMA21	0.578943	0.705107	0.14023	0.152294
B8JM82	NTM1B	1.14383	3.29235	0.485304	0.244169
B8JMH0	CAF17	1.22944	1.50293	1.51437	4.41902
B8Y466	SRPK3	1.7179	2.5865	0.557336	0.860321
B9A064	IGLL5	1.07548	2.68095	3.36158	3.47206
B9EJI9	T229A	0.00583767	0	0	0
B9EJV3	GRB1L	0.411776	0.65584	4.29961	6.8342
B9ELP3	CA192	0.856984	1.53471	4.06098	2.54268
B9ENE7	MGN	7.40165	5.50877	13.3769	12.3363
B9TQX3	UCMA	27.4258	33.7856	4.84249	3.7115
B9VR26	CML1	1.3624	0	0	0
B9VTT2	RHG07	6.10642	9.48441	2.33294	1.88489
C0H8I2	SETD6	20.1413	20.4336	44.6406	50.3999
C0H906	NCBP1	13.0015	13.3952	16.998	17.5258
C0HAC0	FBXL5	43.222	38.8815	51.4667	55.9472
C0HAV3	ZGPAT	4.44009	5.48986	13.2691	17.5408
C0HB46	UBP12	8.35438	10.7648	13.2912	9.27099
C0HBB2	NCUG1	17.8446	14.5896	21.8635	24.7907
C0HBT3	RN146	0	0	15.8107	16.4381
C0K3N5	VEGFA	0.330582	0.384944	4.76704	4.09885
C1BJ98	UFM1	0.691885	0	0	0
C1BJB1	MTNB	0	0.241884	0.264912	0.270186
C1BJQ3	RM36	1.73954	1.78439	2.46888	2.96849
C1BK83	SEH1	37.9768	44.3108	33.6696	31.2584
C1BKZ7	RFT2	2.27176	1.06563	0.377142	0.196114
C1BW56	RCL	0.835052	2.3492	1.28175	2.98692
C1FXW9	THOC2	26.9403	24.5731	11.7231	10.3769
C3KHF2	UBL4A	28.6196	21.6656	6.83693	6.52196
C3KHG1	CR032	1.07144	1.14448	0.994425	0.691582
C3KJE6	FEN1	0.449239	0.509268	0.2915	0.854925
C3KJF2	SWI5	30.2701	28.6447	35.3744	29.1615
C5MK33	UT1	0	0	0.100337	0.348162
C6FG12	NLRC5	49.8129	61.4741	38.038	32.3778
C6K2K4	NETO2	8.65139	8.1121	23.1889	22.4164
C6KFA3	GP126	21.2125	19.492	14.3603	19.1983
C7DZK3	CRA1A	3.16206	5.46723	1.34555	0.564059
C8YR32	LOXH1	1.76205	14.8259	15.6644	18.0525
C9J069	CI172	18.3963	19.0545	36.4565	30.179
C9JH25	PRRT4	0.0473307	0.203186	6.07746	5.88237
C9JI98	TM238	5.53889	6.4309	2.70159	3.19367
C9JN71	ZN878	0.658818	0.41463	1.02689	0.459465
C9JR72	KBTBD	2.02325	3.32911	0.713012	0
C9JRZ8	AK1BF	3.68971	5.07341	2.5361	3.99586
C9JTQ0	ANR63	7.61426	2.24987	0	0
D0PRN2	NRX1B	0.0640141	0.0792839	29.6148	37.3291
D1LYT2	GBRB2	0.15653	0.287724	0.787084	0.467623
D2GZV9	ENTP5	1.85323	1.18501	1.93818	1.48784
D2H526	CDK12	2.02868	1.46235	5.38263	3.93324
D2H5P6	ZFY26	5.52579	7.42245	4.41402	5.73354
D2H788	RN182	2.12e-08	0.159065	0.0298831	0.064653
D2I3C6	DCLK2	2.42206	2.67141	64.5638	60.3492
D2J0Y4	CJ090	8.76633	5.21557	5.81664	3.85719
D2WKD8	AT1A2	0	0	0.691803	1.22913
D2XV59	GTPB1	9.91887	7.60995	39.5588	68.3122
D3YN49	GEMC1	0.0263473	0.0328184	0.735885	0.706705
D3YUB6	BTBD8	5.51721	9.02469	22.2691	27.6099
D3YUG0	SAM13	10.7792	8.64082	52.3178	45.2349
D3YVE8	TMM22	2.20422	1.45696	12.5655	10.8865
D3YXK1	SAMD1	2.42196	3.06691	10.8209	11.8394
D3YYI7	RN217	4.86299	5.98116	1.81221	1.57425
D3YZF7	VS10L	7.38387	9.09547	4.93502	3.97045
D3YZG8	MTD2L	0	0	4.64834	4.8978
D3YZP9	CCDC6	888.566	826.253	607.799	545.035
D3YZU1	SHAN1	0	0.15643	3.24063	2.32395
D3Z1U7	TM233	0.757628	1.13736	0.0368378	0.0422729
D3Z3C6	ZFAN4	3.37428	3.49559	1.93845	1.34761
D3Z6Q9	BIN2	4.52277	5.22121	14.3569	14.1177
D3Z9Z9	SMRCD	50.5736	76.1217	4.45823	3.43379
D3ZBE5	NEK7	10.3445	7.28245	1.03024	0.659371
D3ZD82	DNJ5B	9.68039	7.30125	1.04118	1.67721
D3ZE55	PCDH8	0.116897	0.686756	8.55301	6.41432
D3ZF42	SENP7	12.2129	11.9411	15.3042	17.7847
D3ZHP7	ULK3	0.980091	1.48131	0.676792	0.870376
D3ZHV2	MACF1	29.8549	39.8807	39.0715	45.6145
D3ZJP6	MYO10	1.40486	0	0.257049	8.36142
D3ZKB9	TSH3	7.21712	1.4731	22.4559	13.8794
D3ZKU7	BL1S1	12.8019	14.134	21.0443	21.3163
D3ZML2	BRSK2	0.654319	0.935706	9.55933	11.6281
D3ZQG6	TRIM2	5.40396	5.41859	9.57549	5.42842
D3ZTX0	TMED7	20.4274	18.6526	28.2988	26.1073
D3ZUQ0	RIPL1	3.95038	4.30565	11.6833	11.4977
D3ZWK4	LMBL1	0.512282	0.601104	1.82649	0.806619
D4A1F2	MICA2	0	0.052277	0.0725699	0
D4A280	PAK7	2.76876	4.55103	1.34781	1.29802
D4A8G3	LURA1	0.405651	0.438282	8.21646	8.03906
D4A8G9	ZFY26	13.2751	23.5183	7.44144	15.9064
D4A9R4	PRRT4	5.26387	5.3764	35.3862	36.0104
D4ABP9	FBX3	19.2083	23.0668	12.2599	12.7609
D4ACN8	PLRKT	0.843717	0	1.88615	3.16222
D4ADY9	ELOV7	52.2838	46.6599	9.36424	8.75437
E0CX11	CG073	14.3011	13.101	12.5439	13.2257
E1B7L7	UBN2	17.901	18.637	31.8751	27.7315
E1B9W9	UBP42	3.41112	2.83014	11.4459	19.3056
E1BHC3	CS079	1.12833	0.95974	0	0.586738
E1BK52	STK10	3.48671	3.13058	6.83642	7.75342
E1BKA3	AJUBA	3.46554	3.79132	1.78437	1.68042
E1BLZ4	ZFY26	0.0315938	0.0284289	0.00190915	0.0168124
E1BPN0	NOL9	6.89796	5.731	5.54651	6.0402
E1BRE2	SIRT5	101.265	97.8582	15.8913	15.795
E1BWM5	FUND1	2.94301	8.62608	4.65253	8.07689
E1BZR9	TCPR1	7.91229	8.36909	41.7825	42.7991
E1C1L6	ENTP5	8.97034	11.6807	8.033	7.49126
E1C1R4	UBP47	7.31308	8.83014	11.015	11.1451
E1C231	LTN1	8.79163	10.4781	20.6396	22.5446
E1C2I2	GWL	0	1.39847	0	3.09e-08
E1C2V1	LMBL1	4.38258	3.79053	2.23414	4.53491
E1C3P4	CBPC1	0.31497	0.388722	0.0528794	0.420156
E1C7T6	TYW5	0	0	0	0
E2JF22	PIEZ1	26.6878	22.9155	83.5777	77.5243
E2R766	EXOC6	0.736597	0.46883	0.151127	0.381055
E3TDS3	MTG1	0.365222	0	1.61968	0.468854
E5RQL4	FONG	1.01119	1.09051	2.86837	5.09946
E6ZGB4	PHF2	5.3303	6.36153	14.3236	19.1025
E6ZHJ8	FXL15	2.22415	3.12147	8.25034	7.48882
E6ZIJ1	HOIL1	68.7209	82.9443	43.4087	47.3482
E7ERA6	RN223	0.817523	1.52526	0.204952	0
E7EW31	CE065	0	7.50536	0	0
E7EY42	PTSS2	6.90315	9.34411	4.44309	4.0121
E7EYQ9	TM216	39.6504	74.8533	0.214776	0.448052
E7F6T8	UBP37	0.414721	0.0732296	0.322115	1.81118
E7F888	ARI5B	23.6594	24.6103	9.87114	8.57238
E7F9T0	MICA1	10.7816	13.4223	5.2384	7.7974
E7FAW3	NBEL2	36.6765	85.4564	16.7603	25.253
E7FCN8	INTU	6.96026	6.42317	7.35554	4.12473
E7FDB3	NANO1	0.182828	0.362527	0.684509	0.674667
E7FDE0	TM138	0.575167	1.15485	0.107498	0.207505
E7FDW8	TRD7B	12.3917	14.9751	6.36868	6.75893
E9PUL5	PRRT2	0.0631076	0.125923	42.7699	37.1482
E9PVD1	CCD62	0.0175258	0.0712573	0	0.161848
E9PZQ0	RYR1	48.5268	58.6814	7.86146	9.08713
E9PZZ1	PRD13	0	0	1.83781	0.814104
E9Q0B3	CC080	0.0655438	0.160166	3.73812	3.73781
E9Q349	WDR25	6.05119	17.3124	0.636195	0
E9Q401	RYR2	0	0	12.8492	16.3818
E9Q555	RN213	19.487	22.2184	48.5225	45.248
E9Q557	DESP	31.4069	46.2517	1.25651	1.24297
E9Q612	PTPRO	0.447168	0.26817	1.36275	1.90836
E9Q634	MYO1E	16.8629	20.8172	0.129918	0.175044
E9Q956	CH045	0	0	1.29975	0
E9QAU8	RN165	0	0	0	1.33838
F1LM93	YES	0.46348	1.18674	1.73416	1.57266
F1LMY4	RYR1	17.0781	23.4241	5.20759	3.89096
F1LP90	MINK1	21.1607	22.5485	38.4174	36.4869
F1M386	RPGF2	1.38467	1.95165	2.12533	1.35285
F1MCA7	LRRC7	0	0.0147812	12.2031	14.5872
F1MDL2	INTU	0.505335	0.0546754	0.297146	0.241593
F1MF74	MICA2	2.54629	2.62433	0.986989	1.57947
F1MH24	AAK1	5.72337	5.6519	5.3844	54.6545
F1MMS9	ITA3	21.4965	15.3831	1.15342	1.56415
F1MUS9	PSD1	0.309541	0.707518	2.28218	1.72182
F1N9Y5	KSYK	1.59579	5.93159	26.4299	33.0374
F1NBL0	MUC6	0.674955	0.821696	0.508517	0.879356
F1NTD6	ASCC3	2.19485	3.16767	6.21444	6.69712
F1Q4S1	ATP9B	10.304	11.2089	15.3397	16.0354
F1Q575	NNRD	22.0081	27.3162	17.3786	17.4599
F1Q7Z7	DAAF3	3.80414	6.02231	0.435805	0.44513
F1Q930	T237A	7.56868	11.6215	8.73986	8.80216
F1QAJ4	GATA	1.7328	1.15052	110.01	79.3943
F1QGH6	AMER2	6.59398	8.24786	35.5627	33.4582
F1QGZ6	MELK	0.723741	2.05929	5.08232	4.06471
F1QH17	MCA3A	30.0898	35.0789	69.8447	90.427
F1QIC4	PHR4A	34.1026	39.3958	10.7427	13.2567
F1QWK4	MCA3B	3.03702	2.93109	0.0530401	0.443025
F1R3W0	TAF1B	10.215	10.6337	9.54542	10.7741
F1R6N4	ECHD1	10.7683	6.42108	15.2834	14.0118
F1RDM5	AMER1	5.4286	9.68193	3.55814	5.11801
F1REV3	KRIT1	9.67237	11.8687	16.9755	15.3647
F2Z333	CA233	0.108823	0	10.7091	11.9772
F2Z3T4	MBNL2	8.70365	9.32503	0.538078	0.432523
F6QZ15	MICA2	1.40018	2.29843	0.405793	0.44579
F6SEU4	SYGP1	0.928801	1.01598	10.0263	12.6759
F6ULY3	TOPZ1	1.04291	1.56213	0.815997	0
F7BWT7	TSN15	9.539	11.2447	3.20607	1.6329
F7DKV7	SIRT5	3.74769	5.71063	20.1248	24.8506
F8VQB6	MYO10	17.1599	26.1355	33.4075	33.9899
F8VQN3	GPR31	9.35892	9.11014	0	0
F8W2M1	HACE1	3.42794	2.75382	9.52612	10.1345
F8WLE0	KLP6	3.81785	2.98877	16.0064	15.2707
G3MWR8	MICA3	6.82815	9.28383	3.42823	3.87144
G3N1S4	MCI	0	0	4.42649	2.06442
G3UZ78	ADGB	0	0	0	0
G3V7P1	STX12	10.2307	12.1554	46.1035	35.2688
G3V8T1	MPP8	2.78866	3.74063	4.7513	5.79164
O00115	DNS2A	0.10654	0.265375	0.930039	1.03582
O00116	ADAS	9.68147	9.97324	11.6214	13.9884
O00139	KIF2A	6.6866	8.07825	0.966539	1.94317
O00151	PDLI1	1.14003	1.91201	0	0
O00154	BACH	6.15669	6.91458	9.35443	4.12726
O00160	MYO1F	17.6358	19.5067	8.47928	9.56443
O00165	HAX1	1.42505	1.18178	1.54959	2.94967
O00167	EYA2	3.33379	3.20685	4.70047	4.27656
O00170	AIP	1.1035	0.93068	1.11999	2.3089
O00180	KCNK1	3.67857	3.78571	25.3039	22.5711
O00182	LEG9	17.9819	17.6354	13.7818	15.0286
O00186	STXB3	9.77279	17.9713	19.5053	16.1674
O00192	ARVC	5.15929	5.18572	11.9697	14.0822
O00194	RB27B	15.3785	19.2892	8.3451	7.56494
O00203	AP3B1	7.71417	8.11482	7.75447	8.90427
O00204	ST2B1	21.1905	20.2133	40.35	45.5334
O00214	LEG8	23.1551	20.3546	36.8311	40.5337
O00219	HAS3	0	0	6.96616	7.89836
O00221	IKBE	0	0	3.31913	3.91626
O00231	PSD11	11.8835	13.0633	20.6487	20.2794
O00237	RN103	8.16717	9.92377	11.4183	15.0824
O00238	BMR1B	2.65289	5.32573	3.9507	5.1198
O00253	AGRP	0	0	5.26419	1.49188
O00257	CBX4	9.57803	10.023	15.9179	15.5151
O00268	TAF4	30.7021	38.1578	26.2041	29.5879
O00270	GPR31	5.95289	6.19158	0.201124	0.452246
O00273	DFFA	1.25283	0.842261	0	0.631279
O00291	HIP1	23.938	38.8625	40.2018	53.9983
O00294	TULP1	0.35256	0.0859446	0.756065	1.30741
O00300	TR11B	2.24061	2.2015	1.00991	1.23336
O00303	EIF3F	3.80004	5.23246	2.32344	2.17221
O00305	CACB4	0.453221	0.968308	45.9595	57.1403
O00308	WWP2	1.21497	1.69186	3.20675	2.68408
O00311	CDC7	0	0	1.34073	3.5063
O00329	PK3CD	3.6653	4.35507	13.0822	13.0548
O00339	MATN2	2.98622	3.1964	0.447193	0.0712992
O00341	EAA5	0.428025	0.593147	4.81389	9.1872
O00398	P2Y10	0.111059	0.182166	10.4053	11.7349
O00401	WASL	16.9868	21.8058	13.1703	17.1758
O00408	PDE2A	0.368459	0.726697	2.13058	1.16764
O00410	IPO5	32.3171	34.0621	8.45608	8.43648
O00418	EF2K	17.2062	18.8082	5.50051	4.68125
O00423	EMAL1	2.64273	3.28254	37.6053	39.0844
O00429	DNM1L	7.65362	9.5841	14.2974	16.0516
O00442	RTC1	0	0	0	0
O00443	P3C2A	29.2322	28.8141	14.9552	13.7095
O00459	P85B	0.0679085	2.55407	0	0
O00461	GOLI4	4.98789	7.57455	5.49145	4.64055
O00462	MANBA	3.94271	11.2994	4.67979	2.59733
O00469	PLOD2	7.10811	7.74956	6.06976	8.22544
O00470	MEIS1	9.53376	12.8817	7.87653	7.90557
O00471	EXOC5	0.0312956	0.0391906	1.48494	1.38935
O00482	NR5A2	1.70333	0	1.715	1.94397
O00499	BIN1	0.440783	0.112213	1.32504	2.34985
O00506	STK25	3.48236	5.04521	1.41976	0.982645
O00512	BCL9	12.3875	15.6457	19.6293	19.2384
O00533	CHL1	34.0786	34.5053	43.5213	52.6988
O00534	VMA5A	108.411	118.119	7.25245	9.09374
O00555	CAC1A	3.82181	5.53053	145.855	167.871
O00560	SDCB1	58.2624	63.4288	71.6396	73.3208
O00566	MPP10	6.37749	6.25249	6.94848	7.70487
O00571	DDX3X	6.73345	9.08968	2.11121	4.23122
O00625	PIR	12.4735	15.89	11.309	12.0671
O00629	IMA4	12.7875	16.8189	24.5341	25.833
O00712	NFIB	6.8835	8.20677	4.13952	3.99064
O00748	EST2	38.2629	39.4747	56.4226	57.348
O00750	P3C2B	7.40609	10.7209	12.9862	15.0145
O00754	MA2B1	8.2072	11.7605	6.3345	7.48795
O00763	ACACB	31.8881	31.9974	19.7455	19.3887
O02670	IRK5	0	0	8.68446	10.364
O02671	LEPR	4.93399	5.62766	2.08918	1.62615
O02675	DPYL2	6.13767	5.00812	7.61364	11.5661
O02691	HCD2	16.5763	20.5802	26.0137	22.4182
O02695	PTPR2	1.88833	2.83355	22.0832	22.7797
O02696	PI3R5	7.81738	9.42744	1.3554	1.70676
O02697	PK3CG	26.7009	18.3495	104.732	72.3391
O02703	BAX	22.2427	26.8246	18.0805	12.4809
O02739	SPB6	65.2688	56.8165	0.270379	0.33679
O02740	GUC2F	1.15833	1.03298	6.92902	6.61623
O02747	AHR	13.0182	16.2404	1.52215	1.15332
O02754	CEBPA	31.5488	36.9464	7.62224	6.36241
O02768	PGH2	0.13489	0.227555	11.0887	11.3475
O02776	PARG	77.2204	42.6949	22.4704	43.3226
O02812	MK14	18.7102	17.4982	8.49795	6.62861
O02813	NPY1R	0	0	2.48557	2.28653
O02822	IRK11	4.80712	4.71746	67.4263	68.6149
O02826	MSMB	1.56395	5.76897	0	0
O02827	MYLK	33.3137	32.4885	9.48754	7.25144
O02836	NPY2R	0.194294	0.192414	1.72975	0.934693
O05218	YWRD	2.71007	3.55212	1.79728	2.08341
O08522	GOSR1	6.26191	7.23476	1.75414	1.80953
O08523	TECTA	225.363	295.178	10.8234	8.25899
O08528	HXK2	2.24692	2.49017	1.15427	0.413835
O08529	CAN2	4.21272	6.29367	4.21535	1.64095
O08530	S1PR1	0.468051	0.956993	1.11216	3.23569
O08532	CA2D1	2.74788	4.39629	3.26635	0.822447
O08542	EFNA4	10.5801	10.4002	1.75547	0.922892
O08543	EFNA5	0.304802	0.330274	4.28289	2.54624
O08550	MLL4	13.0372	17.9581	13.3417	17.5983
O08560	DGKZ	6.44302	7.2815	11.7533	19.4304
O08562	SCN9A	1.15036	0.771623	0	0
O08573	LEG9	0.906803	0.223299	0.191664	0.201141
O08576	RUN3A	0.0730929	0	1.65203	1.85911
O08582	GTPB1	3.59158	4.61526	12.3597	11.4923
O08583	THOC4	3.59766	5.46753	11.0382	8.07108
O08585	CLCA	38.5329	39.3345	27.0892	36.0133
O08586	PTEN	10.7803	16.1239	33.1943	30.8435
O08587	NUP50	0	0	0.0695047	0.125624
O08618	KPRB	8.63887	9.36735	8.85039	9.91522
O08623	SQSTM	6.02286	4.73491	3.55061	4.67245
O08625	SYT10	0.18933	0.281171	2.87269	2.98009
O08638	MYH11	22.4698	12.8881	117.634	50.0987
O08648	M3K4	4.69706	2.77427	24.8825	49.4116
O08651	SERA	1.40508	0.741993	2.90573	2.79212
O08653	TEP1	47.1929	48.5186	59.6575	62.2287
O08654	CP070	6.52638	8.25004	3.66448	3.71475
O08665	SEM3A	2.20646	2.53421	3.29287	2.71013
O08678	MARK1	2.14994	5.20072	3.18819	1.91408
O08679	MARK2	14.5062	34.6977	13.3022	19.6641
O08680	EPHA3	1.79536	2.60832	12.2411	12.0527
O08684	PLD1	22.3661	27.4067	19.4452	21.3251
O08688	CAN5	34.8739	38.592	16.9181	18.0221
O08699	PGDH	867.419	855.521	1.15824	1.19591
O08705	NTCP	0.99108	2.8577	1.87954	3.41149
O08721	UNC5A	0.857059	1.32025	1.94103	1.51345
O08726	GALR2	0.0997671	0.245664	5.93629	4.0534
O08747	UNC5C	12.4216	11.8033	25.452	25.4808
O08749	DLDH	4.22923	5.36127	4.34032	3.90209
O08760	OGG1	2.35855	2.84898	2.96427	3.42929
O08764	ABTB2	0.399638	0.360167	1.08849	0.787458
O08774	RGS12	2.24607	1.52879	206.447	222.768
O08786	CCKAR	1.08247	2.13928	3.6096	2.71597
O08789	MNT	3.80133	4.21929	6.31127	6.75342
O08791	COE3	10.7731	16.4535	13.9752	8.10576
O08795	GLU2B	0	0	6.45299	6.26913
O08796	EF2K	110.324	95.1702	4.03273	5.20364
O08808	DIAP1	16.0261	13.3834	19.9028	17.486
O08810	U5S1	8.7343	8.7702	20.6914	21.8471
O08811	ERCC2	3.43059	3.33515	5.3498	6.1574
O08815	SLK	18.7852	22.3297	13.3516	8.51076
O08816	WASL	3.46157	4.37725	19.4123	22.8477
O08832	GALT4	3.15409	2.06854	0.39627	0.620364
O08837	CDC5L	0.429667	0.125345	1.98813	2.73198
O08838	AMPH	0.0493505	0	9.2932	10.7681
O08839	BIN1	20.7766	17.6139	254.082	204.839
O08841	QSOX1	0.454176	0.745356	0.416341	0.6049
O08842	GFRA2	5.16362	5.78736	4.82219	3.88048
O08848	RO60	1.26664	1.32527	3.74095	4.46798
O08852	PKD1	18.8953	16.0187	11.668	12.1131
O08856	ELL	34.5249	36.6046	18.4966	16.2533
O08858	SSR5	5.1682	10.6296	10.1965	4.97038
O08873	MADD	16.1477	19.0402	54.214	63.1236
O08874	PKN2	2.3123	2.66412	2.31292	1.13962
O08875	DCLK1	0.0625617	0.0164306	25.1649	32.7233
O08876	KLF10	2.04076	6.81069	0.955699	2.97444
O08892	5HT1B	0.329325	0.144855	0.0826394	0
O08893	CALCR	0.0678172	0.337909	2.45508	2.06529
O08901	BUB1	0.275687	0.710564	0	0
O08908	P85B	1.42015	0.562112	7.0603	7.48362
O08911	MK12	11.9252	9.48281	5.95207	3.72534
O08914	FAAH1	4.25241	4.41806	0	0
O08915	AIP	57.4095	59.3818	143.145	139.762
O08918	CCNG2	7.90044	9.84277	8.80724	10.0001
O08919	NUMBL	5.40931	3.21955	4.89362	7.2497
O08962	KCNH2	0.826521	1.96443	0	0
O08967	CYH3	23.089	19.2206	28.4922	25.9802
O08970	TUFT1	2.54575	1.84964	0	0
O09012	PEX5	0.0551457	0	0	0.225195
O09014	S15A4	0	0	0.0494426	0.0902407
O09028	GBRP	0	0.430154	0.703815	0.448352
O09032	ELAV4	0.25925	0.28476	31.9724	31.4039
O09111	NDUBB	0.973975	0.777149	1.05273	1.13455
O09113	OTP	0.13199	0	3.25175	4.1241
O09114	PTGDS	9.97e-10	0.209665	0.455196	0.282773
O09117	SYPL1	0.228155	0.408043	0	0.310138
O09118	NET1	5.78324	6.97013	0.387188	0.289357
O09130	NF2IP	6.75635	8.12159	14.0723	14.2194
O09158	CP3AP	0	0	1.76557	1.14959
O09173	HGD	13.4292	15.7865	15.8027	14.3878
O09178	AMPD3	4.39969	7.29413	13.5072	15.9043
O09198	MAL	25.0836	28.8821	0.307619	0.714082
O11780	BGH3	2.26e-06	0.000119296	1.48e-08	0.0294404
O12940	TOM1	53.5971	78.8753	0.456141	0.805924
O12944	RAD54	0.67411	0.969058	11.2678	7.03114
O12946	P53	28.9609	33.685	19.9812	19.0981
O12947	ICMT	4.46384	6.51583	3.95229	3.65699
O12977	PSN2	4.30591	7.11016	0.67183	2.96193
O12990	JAK1	26.2503	28.158	13.1569	13.1377
O13008	FABPH	189.693	159.226	310.934	205.43
O13016	PTN1	5.57062	8.64313	3.52592	21.17
O13035	SAP	6.09943	18.1639	2.60711	4.73321
O13046	WDHD1	0.310286	0	0	0.82736
O13055	GNAI2	0.698161	0.119967	2.42481	3.97083
O13074	HXB4A	2.14415	1.6295	2.51305	3.6801
O13076	AA2BR	1.24519	0.793819	0	0
O13082	COX6A	1.32944	0.915462	1.98848	1.82604
O13085	COX6A	95.1793	108.53	491.35	441.025
O13089	IKZF1	4.41713	6.52912	2.20072	1.52066
O13127	FLOT1	68.4111	77.4065	80.3981	85.8931
O13134	S4A4	6.53856	5.8694	95.559	100.4
O13146	EPHA3	1.73203	4.29424	29.0181	40.5513
O13147	EPHB3	0.80045	1.63686	3.05171	2.69664
O13148	EPA4A	0.87811	8.12136	14.6493	31.6726
O13156	GFRA1	1.50913	0	0.477792	0.295165
O13157	GFRA2	3.35358	2.90538	10.1616	9.09942
O13166	TLE2	4.38147	6.35734	10.8655	12.7272
O13168	TLE1	16.6601	19.6698	17.6565	19.9606
O13224	HSPB1	0.30709	4.96557	0.132143	0
O13270	TBP	2.86075	2.00969	8.82173	8.62378
O13277	LDHA	0	0	0.408275	1.42291
O14490	DLGP1	2.6902	2.92173	9.14441	12.1401
O14492	SH2B2	1.22837	1.61297	29.1457	33.0093
O14493	CLD4	3.38412	1.49991	0	1.84159
O14494	LPP1	21.4842	23.4516	13.5884	13.7294
O14495	LPP3	0.454353	0	0.377142	0.196114
O14497	ARI1A	19.6446	26.9688	43.2817	45.449
O14511	NRG2	6.77911	7.86522	1.09394	0.756775
O14512	SOCS7	2.16153	2.4501	4.58541	3.62333
O14513	NCKP5	3.44181	4.61371	15.6677	20.6023
O14514	BAI1	0.103268	0.314144	20.5613	19.755
O14519	CDKA1	51.2991	21.0494	169.009	107.6
O14522	PTPRT	1.30198	2.10419	12.0259	3.91754
O14523	C2C2L	1.12556	1.414	18.3499	19.4204
O14525	ASTN1	0	0	7.60122	7.44864
O14526	FCHO1	12.6011	15.9618	27.7012	34.1284
O14529	CUX2	0.0716021	0.0399577	16.9205	24.0571
O14531	DPYL4	0.140354	0.349746	8.78578	9.92443
O14548	COX7R	62.135	47.1302	34.4802	18.0927
O14562	UBFD1	56.5037	62.5423	58.0661	55.6757
O14576	DC1I1	84.3337	80.9341	35.3507	38.3634
O14578	CTRO	0.918064	2.75381	36.2634	30.577
O14593	RFXK	4.37098	4.7971	5.3866	4.2082
O14594	NCAN	1.68835	9.47153	8.27507	14.0794
O14595	CTDS2	20.1231	40.2846	11.6156	17.3983
O14607	UTY	3.42013	2.39094	1.0838	0.592794
O14618	CCS	3.99319	9.11593	8.39043	8.67644
O14638	ENPP3	0	0	0	0
O14639	ABLM1	57.037	65.2387	277.516	298.394
O14641	DVL2	5.29829	9.77032	2.31662	4.31363
O14646	CHD1	10.5515	8.59204	16.5002	20.7074
O14647	CHD2	9.10455	10.563	7.57254	8.08985
O14649	KCNK3	0.256664	3.58923	5.44191	9.59661
O14653	GOSR2	0.801017	0.928716	0.456261	0.351414
O14662	STX16	0.562301	1.07557	2.4996	2.35645
O14672	ADA10	35.1265	37.966	14.3662	15.348
O14678	ABCD4	1.6061	0	4.56305	2.31861
O14681	EI24	15.2609	13.6159	1.73917	3.08051
O14686	MLL2	20.3622	25.8552	33.2064	37.0501
O14730	RIOK3	356.052	203.243	54.3801	65.0051
O14733	MP2K7	13.226	11.6022	4.56834	8.94037
O14734	ACOT8	0	1.31943	0	0.79612
O14735	CDIPT	22.2369	23.8491	49.1771	55.142
O14746	TERT	6.55698	2.77491	18.5678	15.1826
O14753	OVOL1	0.272283	0.144451	3.37189	4.52213
O14764	GBRD	0.1338	0.214933	191.422	208.817
O14770	MEIS2	4.27817	4.51997	26.1612	20.6849
O14772	FPGT	0.0784893	0.000135614	0.239414	0.380124
O14776	TCRG1	15.0753	19.9636	15.9338	17.1987
O14782	KIF3C	4.47005	0	0	0
O14792	HS3S1	1.49852	1.85154	1.56687	2.37079
O14795	UN13B	7.5641	15.3515	18.9363	31.0954
O14796	SH21B	1.63135	2.03585	15.856	11.9313
O14807	RASM	7.45941	8.80903	22.4436	31.8143
O14813	PHX2A	0	0	0.0632152	0
O14815	CAN9	43.8201	50.7262	0.164323	0.949161
O14827	RGRF2	0.963434	5.56647	0.631064	0
O14828	SCAM3	0.353664	0.614756	2.6799	1.81889
O14829	PPE1	10.7457	11.929	0.185435	0
O14830	PPE2	0.956884	0	6.85593	7.89718
O14841	OPLA	12.6834	11.3494	6.50108	6.98084
O14867	BACH1	11.2722	12.1222	1.44461	2.14955
O14880	MGST3	1.86815	2.63055	2.13484	1.6755
O14893	GEMI2	10.3271	13.5982	44.6471	39.9841
O14894	T4S5	1.63195	0	8.387	8.6904
O14905	WNT9B	6.96346	6.63408	0.290011	0.830512
O14907	TX1B3	54.3202	56.883	8.6507	8.922
O14917	PCD17	25.9431	29.6734	42.1093	57.1097
O14920	IKKB	6.74585	15.5733	1.25579	1.75524
O14921	RGS13	19.1807	17.9941	2.12584	1.6944
O14924	RGS12	20.5202	23.5118	16.8023	15.6126
O14936	CSKP	6.33052	0.825014	56.5418	78.8115
O14939	PLD2	11.7862	16.9274	8.71308	9.411
O14964	HGS	29.4586	25.582	16.1646	14.8188
O14974	MYPT1	0.366779	0.301742	0.175378	5.72408
O14975	S27A2	12.0541	21.3005	8.34851	8.56064
O14976	GAK	15.0741	19.9192	8.99943	9.88081
O14977	AZIN1	5.49102	5.59682	594.729	581.516
O14980	XPO1	2.99488	3.74007	3.59696	4.73133
O14981	BTAF1	7.30253	7.15114	32.4882	38.3465
O14986	PI51B	19.0279	21.3335	30.7237	30.1478
O14994	SYN3	1.87425	2.97742	8.46331	7.147
O15013	ARHGA	10.4644	15.4209	17.3888	19.2597
O15014	ZN609	6.48557	7.32558	31.7375	23.673
O15015	ZN646	26.4249	32.1595	65.9948	65.4168
O15016	TRI66	3.8633	5.00188	12.5783	10.3553
O15018	PDZD2	17.9996	19.4663	7.3539	7.3669
O15021	MAST4	4.07057	5.13456	14.3205	8.20141
O15027	SC16A	4.81566	6.44585	5.0632	6.4484
O15031	PLXB2	3.76504	5.00679	12.9206	18.4282
O15034	RIMB2	2.0025	2.70714	2.21606	1.83272
O15040	TCPR2	59.0021	63.0207	62.2201	72.7832
O15041	SEM3E	3.11293	4.5681	5.77432	7.98171
O15047	SET1A	22.4197	26.7969	31.4405	34.056
O15049	N4BP3	0.812469	1.22404	3.069	2.08558
O15054	KDM6B	5.67194	6.81388	12.2395	13.892
O15055	PER2	0	1.01317	0	0
O15060	ZBT39	9.85791	13.2599	6.41227	5.13134
O15061	SYNEM	15.6895	16.5793	3.80164	5.17313
O15062	ZBTB5	2.84153	2.12069	12.9192	14.2212
O15063	K0355	9.93432	14.0364	9.20999	10.0399
O15066	KIF3B	17.1115	21.2621	39.1937	41.4135
O15067	PUR4	6.63291	6.38414	3.64838	5.54724
O15068	MCF2L	1.80152	2.72637	24.9865	31.1699
O15072	ATS3	16.8342	25.8017	17.3203	17.7155
O15075	DCLK1	0.491943	1.01562	41.7336	40.7072
O15083	ERC2	0.789063	1.12594	0.0264682	0
O15084	ANR28	6.9555	13.315	4.01763	7.26666
O15085	ARHGB	10.2122	11.7854	10.3539	10.0348
O15090	ZN536	14.4619	16.2068	26.7197	28.014
O15091	MRRP3	1.21862	1.10913	1.05084	2.75672
O15116	LSM1	0.682025	0.191148	0	0.234978
O15117	FYB	4.86587	7.33975	6.49171	3.78714
O15118	NPC1	2.99117	5.0891	2.98475	1.69836
O15123	ANGP2	1.69747	1.63995	1.16258	1.53694
O15126	SCAM1	4.09511	5.21822	4.11571	4.09439
O15127	SCAM2	23.3692	22.5929	5.42288	4.12614
O15143	ARC1B	9.56147	10.9546	27.4352	27.5046
O15145	ARPC3	1.27168	2.01012	1.10551	1.08441
O15146	MUSK	0.761473	0	1.34011	0.319452
O15160	RPAC1	6.87939	8.30399	0.638761	0.169084
O15162	PLS1	0.531202	2.8477	30.8525	36.2141
O15164	TIF1A	14.226	11.9366	39.0792	43.9604
O15165	CR001	0.890283	1.31352	1.63179	1.66396
O15173	PGRC2	0	0.00962266	0	0
O15182	CETN3	0	0	6.27088	6.15124
O15198	SMAD9	2.10195	3.1966	2.48022	3.7997
O15209	ZBT22	17.1255	15.8847	24.7896	27.3522
O15211	RGL2	9.41389	9.84456	8.42518	10.0112
O15213	WDR46	0.534888	0.23249	0.578018	0.698941
O15218	GP182	0	5.14366	0.633964	6.9524
O15228	GNPAT	7.77463	9.58064	4.16906	4.96211
O15230	LAMA5	20.0815	24.3652	21.5097	24.9984
O15232	MATN3	0	0	4.14344	0.710461
O15247	CLIC2	1.28843	0.830273	5.64408	6.16893
O15254	ACOX3	7.86481	6.22369	7.10253	8.81611
O15264	MK13	0	0	0	3.38e-05
O15265	ATX7	1.2294	1.31068	0.23882	0.313791
O15266	SHOX	0.160039	2.34151	6.37468	5.61671
O15294	OGT1	34.1638	40.2263	63.5809	77.1615
O15296	LX15B	4.68883	1.64065	2.13781	1.05214
O15297	PPM1D	8.13117	8.79539	11.1549	10.7484
O15303	GRM6	4.03433	5.44316	41.843	40.2773
O15320	CTGE5	17.1698	16.3327	18.2881	21.0841
O15327	INP4B	0.890942	0.719516	3.73e-09	0
O15344	TRI18	7.01767	2.06989	11.2134	14.8683
O15350	P73	4.9405	3.68198	0.0601803	0
O15354	GPR37	1.23233	1.26995	17.763	22.3262
O15360	FANCA	7.04655	8.19004	3.74266	5.41561
O15375	MOT6	5.96669	6.79384	5.67741	5.24472
O15381	NVL	8.04857	11.6725	16.3075	17.3091
O15393	TMPS2	1.0128	2.08512	0.861377	2.41149
O15394	NCAM2	1.03141	1.36377	10.8566	11.1152
O15397	IPO8	10.8544	15.1421	26.1445	28.1037
O15403	MOT7	4.99357	5.85792	3.24557	3.86671
O15405	TOX3	2.85879	3.07689	3.83495	3.21317
O15409	FOXP2	1.99019	3.27241	5.45461	5.41988
O15417	TNC18	7.14174	7.17574	19.8379	22.3314
O15438	MRP3	0.41801	0.238618	0	0.798978
O15439	MRP4	17.5801	19.4097	9.67896	14.3567
O15440	MRP5	12.0209	12.4431	4.72823	5.28443
O15442	MPPD1	0	1.97984	13.1546	12.1456
O15457	MSH4	2.19798	1.51374	2.43295	4.01321
O15484	CAN5	50.6205	52.5902	8.40788	6.50089
O15488	GLYG2	1.43071	0.484888	0	3.39539
O15496	PA2GX	18.6055	13.7634	9.35683	9.03312
O15499	GSC2	0.959788	2.26625	9.73371	4.48861
O15516	CLOCK	0	0.215636	0.0718102	0.0751532
O15519	CFLAR	20.9283	20.1914	8.06907	8.54319
O15520	FGF10	4.3798	3.74978	1.29305	1.19608
O15524	SOCS1	0.20685	0.374147	0.511213	0.116595
O15525	MAFG	0.11044	0.33275	0.402433	0.530315
O15529	GPR42	0	5.98356	0	3.29637
O15530	PDPK1	22.9781	25.06	30.3281	31.2641
O15534	PER1	0.153853	0.224361	2.45341	4.72199
O15539	RGS5	23.2713	24.9318	23.4556	25.7139
O15540	FABP7	0.149209	0	3.69243	3.88844
O15550	KDM6A	20.3879	21.5706	47.0636	45.7075
O15551	CLD3	0.811742	1.70572	7.5233	22.5445
O15553	MEFV	11.081	11.7168	8.61078	12.1095
O15554	KCNN4	0.603556	1.27447	0.413126	0.411523
O15943	CADN	50.1639	44.5855	27.8331	24.5754
O18728	FSCN2	0.0368069	0	0.732184	1.77172
O18739	CTGF	6.90853	9.18159	0.215998	0.272031
O18750	ENPL	0.67428	0.713956	0.363085	1.02832
O18778	PAHX	7.21719	8.85018	112.268	117.979
O18793	CCR2	5.54255	4.25838	0	0
O18796	IL6RA	0.393427	3.09679	0.310224	0.62207
O18806	FA8	0.593948	0.497219	0.202709	0.216959
O18809	CP2F3	0.523583	0	1.28545	4.065e-06
O18835	BGLR	0.677745	0.683758	1.40854	0.977992
O18866	KCMA1	9.8547	11.39	1.24814	0.593078
O18867	KCMA1	6.12222	5.1876	19.9882	29.0544
O18883	TXND9	34.8202	33.4584	44.3111	47.349
O18906	CD226	2.6378	2.47306	16.9448	15.3449
O18920	ANGP1	0.225814	0.129139	2.19012	1.32348
O18964	SYNJ1	18.692	30.0844	109.888	127.542
O18965	KCNH1	1.71275	1.75124	1.837	1.5782
O18971	PPARG	0.594841	2.77026	7.97775	3.32699
O18973	RABX5	30.0561	26.2403	23.3194	22.2885
O18998	DNAS1	1.71189	1.12122	0.572609	0
O19005	CLD4	0.210001	0.844822	0.566774	0.620643
O19045	FA10	1.46116	1.17233	0	0
O19064	JAK2	0.973645	1.07434	5.10125	4.70871
O19069	SUCA	119.836	99.5808	165.67	130.794
O19071	MGAT2	8.54945	10.416	0.648681	0.119475
O19094	OCTC	8.75984	11.3307	10.4767	15.4859
O19103	UDB16	4.06981	1.92065	0	0.149709
O19111	KPCZ	0.191574	0	1.44482	1.94934
O19112	CILP1	2.31574	3.09472	0.107913	0.271816
O19113	CTGF	13.3837	16.5682	33.7669	26.3433
O19179	GUC2D	0.0132525	0.140532	0.579783	0.644599
O19477	HMR1	1138.84	1130.74	90.7823	102.737
O22207	UBP5	1.24658	1.73233	0.442453	0.452992
O31463	HMT	9.56133	12.6523	370.197	320.972
O32210	GR	56.7826	29.3968	0.303591	0.141481
O34371	YTET	1.65132	0.869321	3.78148	3.5263
O35048	3BHS7	11.4292	15.0264	0.248176	0
O35052	CDS1	20.8803	27.0105	12.5607	15.0835
O35054	CLD4	37.2623	41.312	24.1187	23.0815
O35071	KIF1C	13.9791	16.7672	4.84744	7.121
O35077	GPDA	2.77072	6.72908	0	0.182477
O35084	CP27B	0	0	0.0143891	0.021316
O35099	M3K5	0.559832	0.257989	0.720459	1.593
O35111	KCNK3	0	0	0	0
O35114	SCRB2	36.9045	47.2611	52.0838	46.4525
O35115	FHL2	0	1.39237	3.71325	1.82455
O35126	ATN1	20.8516	18.1708	102.681	91.1248
O35130	NEP1	9.18931	10.2717	4.45872	6.0348
O35132	CP27B	0.393919	0.579728	0.309782	0.630936
O35134	RPA1	7.30231	9.71906	7.13157	7.80616
O35137	ALX4	8.27569	6.93763	0.278367	0.639481
O35149	ZNT4	5.9643	7.09263	13.4495	12.1585
O35156	UGPA	10.4223	10.2195	7.28764	8.63699
O35161	CELR1	10.369	12.7787	4.91666	5.68424
O35166	GOSR2	0.393882	0.300981	0.183771	0.748289
O35177	CASL	0.31626	0.617778	2.97301	2.72966
O35179	SH3G2	0	0.852577	4.22165	5.51557
O35181	NRG3	0	0	0	0
O35186	CATK	18.4546	21.4678	0.22719	0.651319
O35206	COFA1	11.488	15.4792	3.07131	2.05527
O35217	MINP1	6.82975	8.73149	6.41739	0.883822
O35219	KCNH2	2.317	3.64041	5.94525	6.15578
O35226	PSMD4	1.90972	1.86665	1.27905	1.68481
O35231	KIFC3	1.74413	2.05401	13.9537	14.978
O35239	PTN9	0	0.693972	0	0.0094947
O35250	EXOC7	12.1632	20.4094	28.104	27.893
O35260	NACC1	0	0	0.599794	0
O35261	E2F3	5.07931	6.38685	4.70162	3.89213
O35264	PA1B2	3.32987	3.36854	2.92536	3.03901
O35274	NEB2	13.0778	14.9436	54.543	54.2064
O35276	NRP2	0.626366	0.594229	1.34687	1.77024
O35284	BATF	0.971094	0.67833	1.83322	1.80372
O35305	TNR11	0.417307	3.47204	2.62249	2.73972
O35317	PBX3	3.85012	6.29918	13.9045	11.6777
O35344	IMA3	9.79264	11.9769	10.6077	11.0281
O35345	IMA7	0.148569	0.348944	0.738764	0.962677
O35346	FAK1	4.10109	3.61359	13.022	10.807
O35348	COLQ	0.625568	0.339047	0.662149	0.92082
O35372	CNIH	0.277643	0.694622	9.27444	7.57803
O35375	NRP2	0	0	4.26853	5.09268
O35379	MRP1	1.88768	0	0	4.26646
O35385	PPE2	2.79264	4.43818	5.92609	1.87886
O35393	EFNB3	2.69932	3.53377	4.67605	4.3294
O35400	ST2B1	29.7273	18.2095	25.0251	21.6409
O35403	ST3A1	0.0524297	0.12894	0.784047	0.837478
O35412	SI1L1	0	0.246428	1.24828	2.00009
O35413	SRBS2	0.0181506	0.0209272	0.475497	0.00334685
O35431	APBA2	10.6738	12.7688	23.8787	26.2626
O35433	TRPV1	6.4488	7.31503	4.62561	3.81353
O35451	ATF6B	7.72735	7.66	14.2815	13.4641
O35453	HEPS	0.129098	0.184754	0.732278	0.64432
O35454	CLCN6	0.0452439	0.0376077	0	0
O35459	ECH1	18.3523	18.6347	10.4469	10.6812
O35465	FKBP8	13.088	13.8976	21.4057	18.9036
O35473	C1D	2.01982	2.43675	1.75753	1.99825
O35474	EDIL3	1.03473	1.09637	16.3062	15.4976
O35488	S27A2	5.54615	6.90003	4.58807	5.07476
O35491	CLK2	0.649374	1.47972	12.201	3.97187
O35493	CLK4	120.878	133.25	91.5534	101.007
O35495	CDK14	16.648	19.1645	42.9159	46.9574
O35507	PPARA	4.00645	3.57723	3.4767	3.10342
O35509	RB11B	2.19497	2.37161	3.64462	2.09058
O35516	NOTC2	0	0.646639	1.96452	2.34665
O35547	ACSL4	10.4085	10.0802	31.1295	29.7817
O35548	MMP16	14.0262	21.3191	4.29171	3.80121
O35551	RABE1	3.58322	3.08311	18.6511	22.0494
O35567	PUR9	4.97982	5.04275	6.63079	7.54299
O35593	PSDE	22.9294	31.9847	52.9183	49.9125
O35594	IFT81	0.697695	0	1.32104	11.623
O35600	ABCA4	2.31774	6.49274	6.88561	3.82414
O35601	FYB	5.40858	5.14767	0.742462	3.70682
O35607	BMPR2	0.0598612	0.0650494	0.691369	0.216905
O35609	SCAM3	0.114103	0.164926	2.51049	3.05795
O35615	FOG1	0.182823	0.298506	0.722285	0.728323
O35621	PMM1	4.3601	3.97782	3.10164	9.41578
O35632	HYAL2	0.792355	2.545	0.324627	0.328262
O35638	STAG2	18.0604	25.2517	35.5678	42.5763
O35639	ANXA3	48.1615	49.2196	6.42137	7.2596
O35652	LHX8	5.71357	4.96656	1.2278	1.39738
O35657	NEUR1	11.3854	14.3102	10.9738	10.5586
O35674	ADA19	5.20544	6.17125	0.577504	1.38772
O35690	PHX2B	9.70273	6.43856	15.1167	15.8431
O35709	ENC1	2.08198	2.74308	2.18814	4.4655
O35710	NOCT	23.3746	19.156	19.7651	17.8733
O35711	LIPB2	7.90076	11.8996	7.07773	8.73705
O35738	KLF12	0	0	0	0
O35764	NPTXR	0.01696	0	19.3522	15.9804
O35776	HAS2	3.5529	4.6763	0.12637	0.0586578
O35787	KIF1C	0.000210854	3.16e-05	0.268085	0
O35789	B3GA1	0.378247	0.499881	29.4659	30.9341
O35790	PIGL	5.6849	4.71722	3.60427	3.69482
O35800	HIF1A	4.05695	6.99806	1.39586	0.501752
O35806	LTBP2	0.0781881	0.498713	1.13196	0.824963
O35817	AKA14	1.32156	1.74047	0.720156	0.483875
O35819	KLF6	71.2709	83.9301	21.1615	20.0838
O35827	APBB3	0	0.115814	14.3281	16.1092
O35867	NEB1	47.3585	64.9229	27.481	28.5291
O35870	FANCC	2.19526	2.13369	1.1306	1.40741
O35889	AFAD	11.1649	9.3754	7.21541	7.31601
O35900	LSM2	7.83338	10.1448	17.747	16.9344
O35904	PK3CD	0	0	3.87106	0.72016
O35912	EMP3	53.8968	59.2477	76.7273	82.8699
O35923	BRCA2	0	0.630363	0.304153	0.295806
O35936	LX15B	32.7998	57.5144	1.6253	1.36949
O35943	FRDA	7.01197	7.68152	122.264	56.6816
O35964	SH3G1	5.59825	4.42456	2.99138	1.62826
O35980	NTHL1	3.7432	4.33481	11.0257	10.6096
O36421	VG73	1.11778	0.793256	0.905403	0.859833
O42091	TY3H	0.149816	0	0.220252	0.816704
O42097	FOXA2	0.87365	1.48288	2.16557	1.06565
O42099	MK08B	5.3422	6.15913	3.88312	3.18021
O42101	NR5A2	15.5932	15.2898	15.8765	11.7274
O42106	CPLX1	3.68255	3.42144	130.861	114.017
O42115	ARX	1.70163	2.88385	1.60001	1.04186
O42122	WNT5B	12.6088	39.481	0.395735	0.445248
O42123	FKB1A	2.54756	2.41486	5.97788	5.53169
O42130	TOP2A	24.4546	22.3915	23.4003	24.1184
O42131	TOP2B	23.3588	11.5981	25.0816	23.7582
O42132	ESR1	0	0.610082	0	0
O42161	ACTB	0.0384256	0.0507343	0	0.128169
O42163	COCH	354.064	347.32	37.8418	33.7837
O42175	APOA1	0.16566	0.153609	1011.91	812.009
O42182	FBLN1	63.4151	65.4178	25.5206	25.4052
O42184	CLIP1	23.4571	23.8439	62.3323	64.5746
O42196	CSP	7.99276	12.966	35.7994	36.6168
O42197	B2MG	7.80132	6.39245	2.26388	1.7302
O42202	NDF1	2.07936	0	2.30231	1.18044
O42204	ITM2B	8.40411	7.13532	0.978486	2.05575
O42222	GDF8	2.29268	0.845633	27.4817	27.0248
O42224	SMO	2.29477	3.81148	1.49445	0.177861
O42227	HDA1B	4.61955	5.39061	19.8964	18.5566
O42236	SEM3C	0.180142	0.1151	0	0
O42237	SEM3E	3.74183	0.703796	22.9818	11.1656
O42249	GBLP	0.155842	0	0.479575	0.325648
O42252	LDB1	43.6112	47.5218	79.233	76.2369
O42261	IRX3	0.633206	0.971552	0.178083	0
O42266	OPSP	0.231274	0	1.8078	0.292886
O42280	WNT9A	0.0921536	0.0257374	0	0
O42281	PRPH2	0	0	2.02422	5.51538
O42287	ITSN1	2.16194	2.79265	6.90774	6.52452
O42305	FLOT2	0	0.000279448	0.000827024	0.00379545
O42329	GNRR2	36.1017	24.9705	34.0196	29.2801
O42342	SOX7	2.20257	2.47701	3.46459	3.44402
O42354	MDM2	8.55243	9.9238	7.27733	9.47251
O42364	APOEB	3.93912	9.06139	1.06977	0.88513
O42376	MK12	29.9569	32.3802	5.04281	5.5628
O42384	5H1AB	2.16804	2.22871	2.34748	3.38408
O42385	5H1AA	0	0.0350774	0	0
O42386	RABP1	0.881015	0.904331	0.057641	0.326084
O42387	RS24	0.937023	1.03395	0.149051	0.246975
O42393	RAPSN	0.652596	0.67439	0.787196	0.245391
O42401	MATN3	0.0538288	0	0	0
O42406	SIX3	0	3.66e-07	0	0
O42409	GFI1B	0.994767	0.899266	0.542401	0.115447
O42414	NFASC	2.17492	3.43184	10.4747	9.44848
O42422	EPHA7	3.23261	6.99999	18.5429	13.0426
O42446	DNAS1	0	0	2.17004	3.12029
O42449	IOD1	1.69412	1.76038	7.84019	9.76778
O42457	CP1A1	0	0	0.334848	1.21845
O42467	SNF5	41.5961	36.3514	28.9623	20.9481
O42469	TLE1	6.30934	9.76457	9.93232	10.4773
O42478	TLE4	27.8897	29.9616	0.0374536	0.0421379
O42479	HEMH	51.1165	17.2015	52.6401	16.3879
O42493	NEUI	1.11604	1.36258	0.192397	0.110754
O42499	NEUV	0	0	0	0
O42503	HXC8A	0	0.487875	0	0
O42504	HXC6A	15.4055	17.4251	53.937	44.8874
O42563	CP3AR	93.5592	130.019	25.8157	39.1509
O42574	ADRB1	0.434273	0.493983	0.841759	0.276064
O42579	FZD3	0	0	0	0
O42584	NO29	3.05334	4.14808	2.09778	2.9748
O42596	ADA22	0.0793827	0	1.27041	1.10926
O42603	CRFR2	0.193501	0.233851	5.57458	2.74
O42606	NGN1	0	0	0.646844	1.13842
O42611	HIRA	6.20405	7.58202	6.94123	7.69012
O43147	SGSM2	8.63715	9.19608	2.95555	3.63457
O43149	ZZEF1	1.8192	2.08658	1.45113	1.74319
O43150	ASAP2	53.0932	64.3903	17.6029	23.1057
O43151	TET3	10.2972	13.1394	8.01427	8.95996
O43155	FLRT2	3.77367	5.28994	3.45043	2.75779
O43156	TTI1	1.95124	1.69029	20.969	17.3503
O43157	PLXB1	25.7309	26.9219	39.5071	31.3676
O43159	RRP8	3.68114	4.26094	0.0985107	5.47393
O43166	SI1L1	24.3313	25.6516	49.5987	34.9141
O43173	SIA8C	2.1999	3.08697	28.465	30.6226
O43182	RHG06	28.9077	34.0083	40.48	35.739
O43184	ADA12	10.6626	12.7543	28.1426	30.3134
O43196	MSH5	0.0144744	0.239736	2.15385	2.74983
O43236	2023-09-04	1.99863	3.60206	44.6313	47.7189
O43237	DC1L2	23.4872	31.4836	16.0893	14.3042
O43251	RFOX2	4.08943	4.55913	3.2831	3.48511
O43252	PAPS1	0.872482	1.7475	0.850995	1.08784
O43257	ZNHI1	5.91252	5.50618	15.6518	8.56926
O43264	ZW10	1.29549	0.987012	38.179	32.1568
[truncated: 20,649 more rows]
[truncated: 5 more columns]
